# Supplementary material for: Crystallographic information data of natural occurring zaccariniite (RhNiAs) obtained by means of precession electron diffraction
Source: Data Brief. 2019 Aug 2;25:104346. doi: 10.1016/j.dib.2019.104346 (PMC6712965; doi:10.1016/j.dib.2019.104346)
Supplement: Supplementary file 2 [file mmc2.zip › RhNiAs.cif]

#======================================================================

# CRYSTAL DATA

#----------------------------------------------------------------------
data_global

_chemical_name_mineral                 'Zaccariniite'
_chemical_compound_source              'Natural'
_cell_length_a                         3.86000
_cell_length_b                         3.86000
_cell_length_c                         6.77000
_cell_angle_alpha                      90
_cell_angle_beta                       90
_cell_angle_gamma                      90
_symmetry_space_group_name_H-M         'P 4/n m m'
_symmetry_Int_Tables_number            129

loop_
_symmetry_equiv_pos_as_xyz
   'x, y, z'
   '-x, -y, -z'
   '-x+1/2, -y+1/2, z'
   'x+1/2, y+1/2, -z'
   '-y+1/2, x, z'
   'y+1/2, -x, -z'
   'y, -x+1/2, z'
   '-y, x+1/2, -z'
   '-x, y+1/2, -z'
   'x, -y+1/2, z'
   'x+1/2, -y, -z'
   '-x+1/2, y, z'
   'y+1/2, x+1/2, -z'
   '-y+1/2, -x+1/2, z'
   '-y, -x, -z'
   'y, x, z'

loop_
   _atom_site_label
   _atom_site_occupancy
   _atom_site_fract_x
   _atom_site_fract_y
   _atom_site_fract_z
   _atom_site_adp_type
   _atom_site_U_iso_or_equiv
   _atom_site_type_symbol
   Rh1        1.0     0.250000      0.250000      0.357500     Uiso  0.003700 Rh
   As1        1.0     0.250000      0.250000      0.746500     Uiso  0.004400 As
   Ni1        1.0     0.750000      0.250000      0.000000     Uiso  0.003100 Ni
