# Supplementary material for: Crystallographic information data of natural occurring zaccariniite (RhNiAs) obtained by means of precession electron diffraction
Source: Data Brief. 2019 Aug 2;25:104346. doi: 10.1016/j.dib.2019.104346 (PMC6712965; doi:10.1016/j.dib.2019.104346)
Supplement: Supplementary file 3 [file mmc3.zip]

Archive with 1 entries (1 files):
- dib_104346_Intensities.hkl
