# Supplementary material for: Crystallographic information data of natural occurring zaccariniite (RhNiAs) obtained by means of precession electron diffraction
Source: Data Brief. 2019 Aug 2;25:104346. doi: 10.1016/j.dib.2019.104346 (PMC6712965; doi:10.1016/j.dib.2019.104346)
Supplement: Supplementary file 3 [file mmc3.zip › dib_104346_Intensities.hkl]

  -2  -3 -15    757.72     55.48   905  1202     -2.32     -3.95    2.10    0
  -3  -2 -15    793.50     75.60   988  1225      5.76     -4.59   -3.70    0
  -2  -2 -15    653.76     64.48   960  1201     -4.92     -6.55  -16.10    0
  -3  -1 -15    100.31     80.35  1042  1218      4.27      4.76  -12.90    0
  -3   0 -15   1334.91     92.72  1095  1217     -4.09     -8.02  -19.10    0
   1  -4 -14    121.06     45.31   728  1089      3.48      5.64   26.10    0
  -3  -3 -14    266.77     66.02   953  1200      4.58     -2.69   18.30    0
  -2  -3 -14   1686.98     52.51   911  1172     -2.48     -6.36    9.10    0
  -4  -2 -14    601.80     86.95  1036  1219      3.12     -4.21    9.10    0
  -3  -2 -14   1510.36     71.34   996  1191      0.86     -0.46    0.30    0
  -2  -2 -14   2300.61     64.66   965  1168     -2.45     -7.98  -15.10    0
  -4  -1 -14    995.22     81.96  1079  1211     -2.16     -4.95    0.30    0
  -3  -1 -14    407.73     85.38  1046  1187      4.11     -3.70  -10.90    0
  -4   0 -14    479.77     97.35  1129  1207      2.76     -2.99   -8.90    0
  -3   0 -14   3431.39     94.90  1098  1183      1.06     -2.46  -18.40    0
  -4   1 -14   2368.91    111.16  1180  1202     -4.20     -5.50  -15.10    0
  -4   2 -14    805.20    104.01  1233  1198    -11.32      0.87  -18.40    0
   1  -5 -13   1070.58     59.97   714  1077      2.82     -4.16   -3.00    0
   2  -5 -13   1127.39     78.46   668  1045      7.34     -0.50   12.30    0
   1  -4 -13   2247.18     56.38   746  1059     -0.35     -3.00   20.30    0
   2  -4 -13    197.76     70.83   695  1028      2.06     -3.33   27.40    0
   3  -4 -13   1661.50     79.51   643   997      2.39     -9.98   28.20    0
  -4  -3 -13   3642.09     79.29  1019  1206     -6.02     -9.84   30.30    0
  -3  -3 -13   1150.58     67.75   967  1174     -2.51     -4.07   26.10    0
  -2  -3 -13   2258.15     49.51   919  1140     -1.82     -4.29   18.30    0
  -1  -3 -13   1245.75     29.64   888  1118     -2.28     -1.93  -16.10    0
  -5  -2 -13    462.29     94.79  1091  1219      6.47     -2.03   18.30    0
  -4  -2 -13    757.75     83.08  1046  1189      3.82      1.50   13.30    0
  -3  -2 -13   3704.45     72.92  1005  1159     -1.34     -0.63    6.00    0
  -2  -2 -13    945.00     62.77   970  1134     -3.86      1.44   -7.80    0
  -5  -1 -13   1178.80     84.56  1129  1208     -4.08     -7.14   10.20    0
  -4  -1 -13   1314.30     83.75  1086  1181     -1.43     -5.18    3.00    0
  -3  -1 -13   1282.47     80.68  1051  1154     -7.23      2.98   -5.70    0
  -2  -1 -13   3011.37     54.74  1026  1130     -7.83     -1.97  -20.30    0
  -5   0 -13   1829.34     97.40  1171  1198     -7.60      0.79    2.10    0
  -4   0 -13    523.43     90.57  1137  1173     -0.20     -5.01   -6.80    0
  -3   0 -13   1688.34     82.90  1104  1151     -5.05     -2.38  -15.10    0
  -5   1 -13   1932.16    100.43  1214  1191     -3.73     -3.97   -4.90    0
  -4   1 -13   2295.60     95.23  1185  1170     -4.14     -3.85  -12.10    0
  -3   1 -13   1005.21     83.14  1157  1149     -3.06     -5.16  -21.30    0
  -5   2 -13   2747.17    111.80  1267  1187    -10.13     -1.05  -10.10    0
  -4   2 -13    970.33    103.24  1237  1165      0.09     -6.60  -18.40    0
  -4   3 -13   2134.77    113.89  1294  1163     -6.88     -3.71  -22.20    0
   1  -6 -12    970.11     73.56   679  1053      3.02     -7.47  -19.10    0
   2  -6 -12    340.81     85.56   643  1025     -4.71      1.17   -7.80    0
   1  -5 -12    606.23     65.20   721  1044      6.99     -2.20   -4.90    0
   2  -5 -12   1288.54     77.11   681  1015      1.60     -0.32    6.00    0
   3  -5 -12    592.28     84.13   632   984      7.68     -0.13   14.30    0
   1  -4 -12    832.93     58.38   758  1032      2.56     -3.28   14.30    0
   2  -4 -12   1136.07     70.35   711  1002      5.93     -2.62   24.30    0
   3  -4 -12    899.09     77.29   660   968      3.84     -4.16   25.50    0
   4  -4 -12    509.53     86.15   611   936     -2.12     -5.23   27.40    0
  -3  -3 -12     94.10     47.55   980  1146     -4.43     -7.71   28.20    0
  -2  -3 -12   1837.99     46.49   933  1113     -2.94     -4.04   27.40    0
  -6  -2 -12    455.61     88.93  1155  1226      4.97     -6.27   24.30    0
  -5  -2 -12    606.95     97.00  1106  1193      1.04      1.65   21.40    0
  -4  -2 -12   1531.49     83.10  1059  1161     -0.40     -2.35   17.30    0
  -3  -2 -12   1803.15     68.22  1012  1130      5.27      1.39    9.10    0
  -2  -2 -12   5638.11     54.59   974  1102     -1.55     -2.61   -1.80    0
  -6  -1 -12    867.91     95.15  1185  1210     -6.91     -4.27   17.30    0
  -5  -1 -12    885.83     95.34  1138  1177      3.82     -2.27   11.40    0
  -4  -1 -12   2391.21     84.23  1097  1148     -1.02      1.38    6.00    0
  -3  -1 -12   2091.10     67.97  1054  1121      6.65      0.18   -4.90    0
  -2  -1 -12   1359.27     61.95  1028  1100     -0.12      0.17  -19.10    0
  -6   0 -12    407.81    122.40  1220  1197     -5.21     -4.32    9.10    0
  -5   0 -12   1156.73     98.08  1178  1170     -0.82      0.80    4.00    0
  -4   0 -12   1773.77     96.52  1139  1142     -0.45     -4.91   -3.00    0
  -3   0 -12   1873.58     77.49  1110  1118     -3.26     -4.49  -14.20    0
  -6   1 -12    -28.60     98.66  1262  1186     -1.25      4.02    2.10    0
  -5   1 -12    742.29     94.69  1223  1162     -0.73     -2.12   -3.00    0
  -4   1 -12   3129.64     87.21  1190  1136     -6.81     -0.18  -10.10    0
  -3   1 -12   1292.57     87.56  1162  1116     -1.05     -0.13  -19.10    0
  -6   2 -12    398.25     92.65  1307  1183      0.35     -4.25   -3.70    0
  -5   2 -12    415.75    114.65  1273  1155      3.43     -4.55  -10.10    0
  -4   2 -12    457.86    103.12  1242  1133     -2.63     -2.82  -16.10    0
  -5   3 -12   3049.99    108.02  1325  1152     -1.74     -7.89  -14.20    0
  -4   3 -12    228.86    110.52  1296  1131      5.31     -2.94  -21.30    0
  -5   4 -12    -15.80    138.09  1376  1149     10.25     -0.91  -16.10    0
   1  -6 -11    768.83     59.17   683  1019      5.29     -5.69  -23.20    0
   2  -6 -11   1107.10     82.84   649   995      3.47     -4.32  -10.10    0
   3  -6 -11    722.48     87.76   608   968      4.45     -0.14    0.30    0
   1  -5 -11    448.40     62.68   735  1014     -3.74     -1.13  -12.90    0
   2  -5 -11   2189.15     78.79   689   986      4.45     -4.54    1.30    0
   3  -5 -11   1478.47     88.71   646   956      5.56     -0.04   10.20    0
   4  -5 -11    905.76     94.27   597   924      3.54     -3.18   14.30    0
   0  -4 -11   4417.61     37.89   818  1034     -2.32     -1.84  -22.20    0
   1  -4 -11   3290.89     56.67   773  1003     -1.44     -1.50    6.00    0
   2  -4 -11   5997.82     66.85   724   973     -2.03     -1.85   16.30    0
   3  -4 -11   1688.01     82.01   675   942      0.24     -4.75   21.40    0
   4  -4 -11   3572.65     91.74   626   910      1.51     -4.45   24.30    0
   5  -4 -11    717.74     99.26   576   876      4.13     -0.49   27.40    0
  -6  -2 -11   1447.77     98.04  1170  1197     -1.02     -3.35   27.40    0
  -5  -2 -11    770.06     95.98  1119  1166     -5.30     -5.82   26.10    0
  -4  -2 -11   2878.85     83.10  1071  1132     -2.44     -3.75   22.20    0
  -3  -2 -11   1784.50     63.60  1024  1100     -1.79     -1.80   16.30    0
  -2  -2 -11   7241.42     56.61   981  1070     -3.92      2.84    5.10    0
  -6  -1 -11    550.74    108.76  1198  1180     -3.64     -2.56   19.20    0
  -5  -1 -11    706.25     90.32  1148  1148      5.09      1.62   14.30    0
  -4  -1 -11   2325.32     77.78  1106  1120      2.86     -0.45    8.10    0
  -3  -1 -11   1083.55     65.09  1062  1091      0.60     -1.92    1.30    0
  -2  -1 -11   4496.26     60.05  1033  1067     -3.45     -3.85  -14.20    0
  -7   0 -11    640.80    112.39  1274  1196     -1.42     -2.81   15.20    0
  -6   0 -11   2191.83    105.54  1231  1167      0.17     -2.80   10.20    0
  -5   0 -11   1704.27     97.17  1189  1137     -2.62      1.54    6.00    0
  -4   0 -11   2966.98     88.08  1148  1109      3.31     -0.57   -1.80    0
  -3   0 -11   2451.30     83.70  1113  1085     -2.16     -0.95  -10.10    0
  -6   1 -11    847.44    108.66  1270  1159      1.07     -2.84    4.00    0
  -5   1 -11   3457.91     99.40  1232  1130     -2.90     -2.37   -0.80    0
  -4   1 -11   6038.45     90.48  1197  1103     -7.41      2.41   -7.80    0
  -3   1 -11   1847.99     87.82  1167  1083     -3.08     -1.93  -17.20    0
  -6   2 -11   1177.17    121.14  1315  1150     -7.25      2.76   -0.80    0
  -5   2 -11   2342.43     90.86  1282  1123     -6.37      0.08   -6.80    0
  -4   2 -11   5035.37    101.60  1248  1101     -2.19     -2.29  -15.10    0
  -3   2 -11    429.66     53.66  1220  1080     -2.32      1.48  -23.20    0
  -6   3 -11   2995.48    105.40  1362  1142     -6.72     -3.19   -5.70    0
  -5   3 -11   1467.22    120.88  1330  1120     -1.43     -3.10  -12.10    0
  -4   3 -11   5647.53    109.16  1300  1097     -2.39      2.97  -18.40    0
  -5   4 -11    560.83    135.16  1381  1116     -5.30     -5.00  -16.10    0
  -4   4 -11   1382.02     99.36  1355  1095      0.14     -2.62  -23.20    0
   2  -7 -10    138.22     85.22   607   969      3.59      0.72  -19.10    0
   2  -6 -10    333.42     85.28   657   966      2.65     -2.92  -12.10    0
   3  -6 -10    249.57     87.69   617   940     -1.20      0.90   -3.70    0
   4  -6 -10    909.87    100.08   575   908     -4.22     -5.17    2.10    0
   1  -5 -10   4170.12     66.83   740   984     -5.99     -2.30  -17.20    0
   2  -5 -10    819.29     76.17   701   957      0.16     -0.02   -0.80    0
   3  -5 -10   2356.79     85.20   658   926      0.54      0.20    6.00    0
   4  -5 -10    511.73     99.06   610   896      2.33     -4.30   11.40    0
   5  -5 -10   1898.63    112.94   563   865      3.27      0.34   16.30    0
   1  -4 -10   2928.38     59.84   783   975     -0.81     -2.13    0.30    0
   2  -4 -10   1894.62     67.24   736   944     -1.22      1.18   12.30    0
   3  -4 -10    472.64     81.32   687   912      3.43     -1.85   18.30    0
   4  -4 -10    935.62     89.32   640   882     -0.08     -4.23   21.40    0
   5  -4 -10    482.02     96.74   591   850      3.61     -3.34   24.30    0
   6  -4 -10    223.89    109.68   540   818      4.39     -1.94   26.10    0
   1  -3 -10   8711.92     44.73   813   960     -2.67     -1.92   27.40    0
  -6  -2 -10    794.89     91.79  1183  1169     -2.90     -0.87   31.20    0
  -5  -2 -10    386.15     84.80  1134  1137     -1.88     -4.65   28.90    0
  -4  -2 -10   1181.24     79.18  1084  1103      1.47      1.05   25.50    0
  -3  -2 -10   1241.96     64.01  1036  1072     -2.52     -0.67   22.20    0
  -2  -2 -10   3578.60     51.20   989  1041      5.50      3.95    9.10    0
  -1  -2 -10   4008.48     32.57   956  1017     -2.61     -3.14  -16.10    0
  -7  -1 -10   4078.64     98.05  1259  1185     -6.44     -7.92   24.30    0
  -6  -1 -10    210.26     90.67  1209  1151     -4.27      2.84   22.20    0
  -5  -1 -10   4618.59     90.16  1162  1121      0.70     -1.95   17.30    0
  -4  -1 -10   1832.68     83.05  1115  1089     -2.34     -0.17   13.30    0
  -3  -1 -10  10056.77     72.69  1073  1059     -1.79      1.98    5.10    0
  -2  -1 -10   1362.46     58.88  1038  1036     -1.28     -2.66   -8.90    0
  -7   0 -10    -31.42    114.80  1286  1167      0.63     -6.23   15.20    0
  -6   0 -10   1749.99     96.03  1241  1137      2.86      1.37   13.30    0
  -5   0 -10   1206.75     85.83  1198  1109      1.04     -1.53    8.10    0
  -4   0 -10   1729.30     77.56  1156  1078     -0.94     -2.13    2.10    0
  -3   0 -10   1470.09     71.47  1120  1052      2.95      1.29   -7.80    0
  -2   0 -10   5278.25     59.23  1092  1031     -6.22      1.65  -22.20    0
  -7   1 -10   2298.06    130.46  1323  1156     -0.59     -3.47   10.20    0
  -6   1 -10   1473.26    120.14  1281  1125      1.51      1.72    6.00    0
  -5   1 -10   4398.02    105.42  1237  1098     -2.05     -0.07    1.30    0
  -4   1 -10   3499.32     95.93  1203  1072     -2.73      2.27   -5.70    0
  -3   1 -10   8634.53     89.54  1170  1050      0.34     -0.95  -16.10    0
  -7   2 -10   1008.45    108.42  1363  1145     -7.89     -2.46    5.10    0
  -6   2 -10    184.53    115.72  1322  1118     -0.17     -3.50    0.30    0
  -5   2 -10    988.00    104.04  1286  1092     -0.64     -0.19   -5.70    0
  -4   2 -10   5682.34    100.43  1253  1069     -3.06     -2.28  -12.10    0
  -3   2 -10   1132.77     83.36  1226  1046     -1.85      4.92  -22.20    0
  -6   3 -10    302.22    121.96  1365  1110     -2.64     -3.06   -4.90    0
  -5   3 -10   6012.70     95.97  1335  1086    -10.75      2.65  -10.10    0
  -4   3 -10   1182.49    110.05  1305  1065     -1.27     -1.74  -17.20    0
  -6   4 -10    453.18    119.02  1418  1107     -2.83     -3.52   -8.90    0
  -5   4 -10   1450.16    106.26  1387  1083     -7.09     -3.25  -15.10    0
  -4   4 -10    814.47    117.21  1359  1063     -7.95     -4.14  -21.30    0
  -5   5 -10   1039.27    141.27  1439  1079     -5.65     -2.90  -18.40    0
   2  -7  -9    258.72     80.88   613   936      1.25     -0.25  -22.20    0
   3  -7  -9    384.32    106.73   582   913     -1.79     -0.68  -12.90    0
   2  -6  -9    931.41     80.13   665   933      0.88      1.49  -14.20    0
   3  -6  -9    -59.27     89.17   629   906     -3.18      2.35   -6.80    0
   4  -6  -9   1043.53     85.49   585   879      2.41     -6.93    0.30    0
   5  -6  -9   1095.72    118.44   542   849      4.56     -1.89    6.00    0
   1  -5  -9   2730.27     69.06   748   948      0.76     -0.33  -20.30    0
   2  -5  -9    639.63     78.34   710   925      0.10     -3.99   -5.70    0
   3  -5  -9   3238.15     78.27   666   898      1.79     -0.67    3.00    0
   4  -5  -9    791.40     87.51   622   867      5.50      1.35   10.20    0
   5  -5  -9    571.81     95.37   574   836      6.93      1.65   14.30    0
   6  -5  -9     32.78    114.91   528   805      1.46     -1.12   16.30    0
   1  -4  -9   2626.67     59.86   789   944      2.30      2.13   -4.90    0
   2  -4  -9   1630.94     67.71   748   916      3.44     -0.62    9.10    0
   3  -4  -9   2962.83     81.08   700   884      1.74     -3.25   14.30    0
   4  -4  -9   1202.08     91.10   652   852      1.85     -3.58   18.30    0
   5  -4  -9    858.21    107.54   605   821      2.55     -2.00   22.20    0
   6  -4  -9    851.98    112.99   556   790      5.85      0.17   24.30    0
   1  -3  -9   4007.76     49.54   825   931      0.41     -3.30   18.30    0
   2  -3  -9   1631.12     64.67   778   900     -0.48     -3.19   25.50    0
   3  -3  -9   2499.59     76.15   726   869      1.81     -5.33   28.20    0
   4  -3  -9    988.70     84.39   680   836     -2.30     -3.56   30.30    0
   5  -3  -9    970.49     76.70   630   803     -3.73     -2.23   30.30    0
  -4  -2  -9    690.68     72.73  1102  1078     -4.88     -3.48   30.30    0
  -3  -2  -9   6311.10     63.12  1049  1043      4.76      2.10   25.50    0
  -2  -2  -9   3320.94     49.39  1001  1013      3.73     -1.59   17.30    0
  -7  -1  -9   1321.82     81.88  1272  1155     -0.79     -3.96   25.50    0
  -6  -1  -9   3311.20     96.09  1224  1123     -1.43     -2.59   23.20    0
  -5  -1  -9   2018.73     87.57  1174  1092     -2.07     -2.12   21.40    0
  -4  -1  -9   3643.47     71.95  1125  1059      5.02      1.57   15.20    0
  -3  -1  -9   8210.31     74.30  1082  1031      0.78     -0.67    8.10    0
  -2  -1  -9   3846.76     53.57  1043  1002     -0.45      2.56   -5.70    0
  -7   0  -9    620.55    110.81  1301  1139     -6.19     -4.40   19.20    0
  -6   0  -9    592.98     97.61  1251  1107      6.46      0.35   15.20    0
  -5   0  -9   1848.32     87.95  1208  1078      1.44     -0.49   10.20    0
  -4   0  -9   2608.82     87.49  1165  1048      0.26      2.81    5.10    0
  -3   0  -9   2614.28     64.02  1122  1021      3.90      2.08   -4.90    0
  -2   0  -9   4249.30     63.04  1094   998      3.56      2.50  -18.40    0
  -7   1  -9   1037.41    119.24  1333  1126     -4.88     -1.82   12.30    0
  -6   1  -9    279.34    106.41  1290  1097     -1.02     -2.05    8.10    0
  -5   1  -9   3530.19    100.09  1247  1067      0.17     -3.65    2.10    0
  -4   1  -9   2128.39     88.79  1206  1040      4.63     -0.50   -4.90    0
  -3   1  -9   9124.74     83.94  1178  1018     -1.13     -7.65  -14.20    0
  -7   2  -9    864.89    142.99  1373  1114      0.75      1.36    6.00    0
  -6   2  -9   1104.14    102.49  1329  1087      0.30     -4.40    1.30    0
  -5   2  -9    713.04     98.53  1292  1063     -0.74      1.07   -3.70    0
  -4   2  -9   2383.29     90.93  1258  1035     -7.85      1.43  -10.10    0
  -3   2  -9   4285.00     81.53  1229  1014     -1.90     -0.29  -19.10    0
  -7   3  -9    621.52    126.85  1412  1106     -0.41     -1.37    1.30    0
  -6   3  -9    874.49     95.74  1375  1083     -0.81     -5.37   -3.70    0
  -5   3  -9   1518.57    119.05  1342  1056     -0.81      0.08   -8.90    0
  -4   3  -9   3831.67    107.79  1309  1032     -2.13     -3.37  -16.10    0
  -6   4  -9    327.80    143.54  1425  1073      0.90      4.00   -7.80    0
  -5   4  -9   1918.40    131.69  1393  1050     -9.74     -0.63  -12.90    0
  -4   4  -9   3191.11     97.13  1366  1027     -2.39     -0.55  -20.30    0
  -6   5  -9    299.00    118.54  1474  1070    -12.57     -6.68  -10.90    0
  -5   5  -9   1228.80    121.62  1443  1048     -8.65      0.28  -16.10    0
  -4   5  -9    228.73     78.47  1420  1027     -9.22      1.52  -22.20    0
  -5   6  -9   1182.44    124.45  1500  1042     -2.98     -5.09  -20.30    0
   3  -7  -8   1569.19    109.85   588   882      2.29     -1.23  -14.20    0
   4  -7  -8    290.65    109.71   552   855     -0.02     -3.25   -7.80    0
   2  -6  -8   6776.23     91.76   668   900      1.50     -3.56  -18.40    0
   3  -6  -8    771.14     86.15   635   874      3.24     -0.30   -7.80    0
   4  -6  -8   2257.63     99.52   594   847      3.07     -3.64   -1.80    0
   5  -6  -8    147.90    106.66   550   822      4.77     -2.35    4.00    0
   1  -5  -8   1416.75     49.38   752   918     -1.55     -1.64  -22.20    0
   2  -5  -8   1483.67     78.58   718   893     -4.75      5.11   -7.80    0
   3  -5  -8   3143.66     79.86   677   867      0.25      1.66    0.30    0
   4  -5  -8   2376.33    106.23   634   837      1.34     -2.97    6.00    0
   5  -5  -8   2017.02    105.16   587   807      4.68     -1.54   11.40    0
   6  -5  -8    356.68    112.27   540   777      1.96     -0.22   13.30    0
   1  -4  -8   4122.08     57.62   802   916     -6.06     -1.31  -12.10    0
   2  -4  -8   6954.93     72.07   758   887      0.83     -0.73    3.00    0
   3  -4  -8   5848.54     77.14   713   856      3.82      0.98   12.30    0
   4  -4  -8   6873.41     92.31   665   824      4.54      1.17   15.20    0
   5  -4  -8    271.35     95.22   620   793     -1.01     -1.46   19.20    0
   6  -4  -8   1689.31    107.36   570   762      3.18     -2.72   21.40    0
   7  -4  -8    733.47    129.36   521   728      1.83      1.37   23.20    0
   0  -3  -8   2438.69     29.86   884   934      2.78      1.26  -16.10    0
   1  -3  -8   5967.01     51.28   840   904     -0.25     -3.49   10.20    0
   2  -3  -8   1796.67     59.87   793   871      0.05      0.42   20.30    0
   3  -3  -8   1601.23     69.07   744   842     -3.07     -4.07   24.30    0
   4  -3  -8   1249.82     79.34   694   808      0.63     -0.74   27.40    0
   5  -3  -8    747.61     86.93   642   776      1.54     -3.25   28.20    0
   6  -3  -8   1176.09    106.40   592   743      3.29     -4.31   28.90    0
   7  -3  -8   1881.16    110.32   545   711      5.38     -2.11   30.30    0
  -2  -2  -8  22333.02     44.32  1017   985     -6.14     -2.99   30.30   87 S
  -8  -1  -8    174.96    123.26  1335  1163      1.30      2.54   28.20    0
  -7  -1  -8   2028.58    103.90  1287  1129      1.75     -2.24   27.40    0
  -6  -1  -8   1324.42     89.51  1237  1095      5.23      1.84   25.50    0
  -5  -1  -8   4307.47     80.22  1189  1065     -5.07     -4.23   24.30    0
  -4  -1  -8   2357.93     70.73  1140  1030     -2.28      0.51   20.30    0
  -3  -1  -8   6121.93     59.97  1092  1000      4.89      0.88   12.30    0
  -2  -1  -8  10957.01     54.42  1050   970     -0.23      4.58    2.10    0
  -8   0  -8   2469.73    102.02  1362  1143     -3.52     -2.51   23.20    0
  -7   0  -8    898.87     93.34  1313  1112     -5.99     -2.68   21.40    0
  -6   0  -8   7360.13    113.35  1263  1078     -2.70     -0.81   18.30    0
  -5   0  -8   5522.04     93.87  1217  1047     -1.44     -0.86   14.30    0
  -4   0  -8  14369.22     88.63  1174  1020     -1.95     -1.24    8.10    0
  -3   0  -8   3344.90     72.38  1133   989      6.87     -5.24   -1.80    0
  -2   0  -8  12580.95     68.32  1100   967     -0.19      1.51  -15.10    0
  -8   1  -8    480.06    110.76  1391  1129     -1.13     -1.02   17.30    0
  -7   1  -8   1944.66    116.62  1343  1096      0.01     -0.63   14.30    0
  -6   1  -8   1884.16    112.49  1300  1067     -1.26     -2.35   10.20    0
  -5   1  -8   1497.38    101.58  1257  1036      0.34      2.10    5.10    0
  -4   1  -8   4322.57     93.46  1217  1011     -1.66     -0.49   -0.80    0
  -3   1  -8   3595.06     79.36  1181   984      1.32      3.77  -10.10    0
  -8   2  -8   1652.18    114.46  1425  1115     -5.07     -3.43   12.30    0
  -7   2  -8    412.80    127.00  1382  1086     -3.99     -1.08    8.10    0
  -6   2  -8   6755.74    114.71  1338  1057     -0.83     -2.84    3.00    0
  -5   2  -8    606.20    102.26  1299  1028      3.60      0.27   -1.80    0
  -4   2  -8  22378.12    100.31  1265  1002     -7.97      5.31   -7.80    0
  -3   2  -8   7686.45     93.77  1233   981     -0.48     -3.23  -18.40    0
  -7   3  -8   2016.94    127.99  1422  1075     -1.85     -7.34    2.10    0
  -6   3  -8    730.42    125.02  1383  1047     -1.53      0.24   -1.80    0
  -5   3  -8   2271.47     94.19  1348  1022     -5.06     -3.96   -7.80    0
  -4   3  -8   1585.36    103.93  1316  1000     -3.22     -2.01  -14.20    0
  -3   3  -8   1823.39     74.86  1289   978     -4.41     -3.39  -22.20    0
  -7   4  -8    774.53    125.19  1466  1067     -5.39     -3.73   -1.80    0
  -6   4  -8   5943.27    109.62  1433  1042     -6.31     -4.06   -6.80    0
  -5   4  -8    733.33    124.57  1398  1020     -1.95     -3.06  -12.10    0
  -4   4  -8   5286.48    114.82  1367   996     -2.66      1.36  -18.40    0
  -6   5  -8    860.21    116.47  1479  1037     -6.37      1.60  -10.10    0
  -5   5  -8    881.09    107.85  1448  1015      1.14     -6.00  -16.10    0
  -4   5  -8   2808.24     96.89  1421   995     -7.39     -0.52  -21.30    0
  -5   6  -8    395.75    112.19  1502  1012     -1.61     -5.35  -19.10    0
   3  -7  -7   1617.78     98.78   593   850      1.81     -7.13  -17.20    0
   4  -7  -7    429.91    109.38   559   827      4.05     -1.18   -8.90    0
   2  -6  -7    744.96     82.01   677   865      2.79     -2.38  -20.30    0
   3  -6  -7    936.98     98.72   642   845      2.08     -4.67  -10.90    0
   4  -6  -7   3262.91    110.15   601   819      4.10     -1.45   -3.00    0
   5  -6  -7   2494.83     97.80   561   789      4.14      5.84    2.10    0
   2  -5  -7   1534.84     71.59   725   864      4.36     -1.50  -10.90    0
   3  -5  -7   1994.77     85.39   685   838     -1.52     -0.63   -3.00    0
   4  -5  -7    812.62    107.86   643   809      0.59      3.64    3.00    0
   5  -5  -7   1528.91    105.41   599   780      0.85     -4.35    8.10    0
   6  -5  -7    242.99    115.07   552   748      0.44     -0.00   12.30    0
   1  -4  -7   3164.79     61.31   807   883     -1.77     -3.85  -16.10    0
   2  -4  -7    851.54     70.33   769   855     -4.88      2.73   -1.80    0
   3  -4  -7   2113.57     81.48   725   828      1.25     -1.66    8.10    0
   4  -4  -7    779.66     76.84   678   796     -0.34      0.28   13.30    0
   5  -4  -7    409.36     94.02   632   765     -0.78     -0.03   16.30    0
   6  -4  -7    222.52    111.50   584   733      2.99     10.32   19.20    0
   7  -4  -7    215.17    122.37   534   702      4.34      0.92   21.40    0
   1  -3  -7   9601.98     52.41   851   874     -1.01     -1.24    2.10    0
   2  -3  -7  15373.62     63.10   805   844      3.10      2.70   16.30    0
   3  -3  -7   8303.44     68.48   757   813      1.84      0.81   21.40    0
   4  -3  -7   4014.64     87.11   709   780     -2.22     -3.23   23.20    0
   5  -3  -7   2010.11     91.15   658   749      2.70      0.62   26.10    0
   6  -3  -7   1911.40    113.22   609   716      1.56      0.03   27.40    0
   7  -3  -7   2887.92    117.88   559   683      2.19     -3.59   27.40    0
  -7  -1  -7    269.93    112.09  1301  1102      5.02     -1.08   28.90    0
  -6  -1  -7   2387.28     89.21  1251  1069     -3.52     -4.14   28.90    0
  -5  -1  -7  10565.22     83.98  1203  1036     -5.74     -2.45   27.40    0
  -4  -1  -7   3714.28     78.21  1153  1005     -2.03     -1.74   24.30    0
  -3  -1  -7  16564.26     62.37  1105   971     -1.18      0.76   19.20    0
  -2  -1  -7   7171.67     54.24  1059   942      2.31      3.76    7.20    0
  -1  -1  -7  15340.64     39.06  1023   916     -2.33     -1.64  -16.10   21 S
  -8   0  -7    576.94    106.89  1375  1115     -7.82     -2.91   25.50    0
  -7   0  -7    588.40    107.47  1326  1083     -2.24      1.10   22.20    0
  -6   0  -7   1087.11     97.73  1279  1050     -3.61      0.70   20.30    0
  -5   0  -7   6283.49     84.09  1230  1020     -7.66     -2.73   17.30    0
  -4   0  -7    859.44     70.26  1183   989     -1.27      0.83   12.30    0
  -3   0  -7   7177.36     67.10  1140   961      3.95      1.44    3.00    0
  -2   0  -7   2618.67     60.49  1106   935      3.24      1.49  -10.90    0
  -8   1  -7    881.15    105.03  1405  1099     -7.58      0.13   19.20    0
  -7   1  -7   2093.60     98.09  1354  1067      6.50     -0.59   15.20    0
  -6   1  -7    573.94    102.88  1309  1037      0.81      1.79   12.30    0
  -5   1  -7   5124.68     90.98  1266  1008     -1.83      0.10    8.10    0
  -4   1  -7   2570.63     82.44  1222   979      1.49     -2.93    1.30    0
  -3   1  -7  12832.75     79.22  1191   953     -9.01      1.15   -6.80    0
  -2   1  -7   7030.24     68.52  1157   931     -2.11     -2.03  -21.30    0
  -8   2  -7    269.38    134.10  1435  1084    -10.63      0.68   14.30    0
  -7   2  -7   2939.64    112.00  1391  1055     -0.31     -0.38    9.10    0
  -6   2  -7   4261.20    105.78  1349  1025     -4.71      3.89    6.00    0
  -5   2  -7   2969.51     98.43  1307   998      2.51      1.64    0.30    0
  -4   2  -7   2285.54    100.33  1271   972     -3.83      0.96   -5.70    0
  -3   2  -7   1628.14     77.40  1239   949     -0.85     -1.19  -15.10    0
  -8   3  -7    145.72    147.56  1473  1074     -8.05     -3.01    9.10    0
  -7   3  -7   1543.40    111.87  1430  1047     -0.11     -4.60    4.00    0
  -6   3  -7    573.43    102.28  1391  1017     -2.52     -0.15    0.30    0
  -5   3  -7   2095.32    108.29  1354   991     -1.91      1.93   -5.70    0
  -4   3  -7   9232.87    101.75  1322   967      3.78      0.36  -12.90    0
  -3   3  -7  16853.89     92.37  1291   946     -1.22     -2.67  -21.30    0
  -7   4  -7    658.42    121.35  1475  1038     -3.79     -5.38   -0.80    0
  -6   4  -7    399.16    125.67  1433  1009     -0.62      1.30   -4.90    0
  -5   4  -7   9663.49    100.66  1403   987     -4.46     -6.79  -10.90    0
  -4   4  -7   1251.82     97.38  1372   964     -3.53      2.49  -16.10    0
  -6   5  -7    213.17    124.23  1486  1004     -8.85     -0.09   -7.80    0
  -5   5  -7   1082.24    108.74  1455   983     -3.65     -0.45  -14.20    0
  -4   5  -7   1275.96    101.08  1429   959     -4.23      0.60  -20.30    0
  -6   6  -7   1832.66    129.81  1537  1002     -8.76      0.32  -12.10    0
  -5   6  -7    466.58    121.59  1507   979     -1.83      2.71  -17.20    0
   3  -8  -6    566.92     89.36   544   820      3.54      1.36  -23.20    0
   3  -7  -6   1278.00     98.65   597   817      4.63     -3.96  -18.40    0
   4  -7  -6    515.19    107.22   565   794      2.64     -0.61  -10.90    0
   5  -7  -6    -10.19    119.24   531   768      1.20     -5.89   -6.80    0
   2  -6  -6   1113.83     78.35   681   833    -12.43     -2.59  -20.30    0
   3  -6  -6   1429.70    103.28   649   814      2.18     -1.00  -12.10    0
   4  -6  -6   1064.32     97.54   607   786     10.78      3.55   -4.90    0
   5  -6  -6   2023.63    110.83   571   760      1.25     -5.13   -0.80    0
   6  -6  -6   -290.21    123.54   527   733     -6.82      7.37    4.00    0
   2  -5  -6   2420.93     76.85   732   832      0.22     -2.60  -14.20    0
   3  -5  -6   2886.00     86.50   691   805      0.47      1.86   -4.90    0
   4  -5  -6   2632.08     95.93   653   777      3.81      1.82    2.10    0
   5  -5  -6   3303.99    113.02   611   748     -1.99     -1.65    6.00    0
   6  -5  -6   1511.95    125.72   565   719      5.62     -0.29   10.20    0
   7  -5  -6   -116.79    126.70   517   688     -3.95     -0.92   13.30    0
   1  -4  -6   2881.45     59.25   816   847      1.09      1.73  -20.30    0
   2  -4  -6   8158.69     68.86   777   828      5.05      0.77   -3.70    0
   3  -4  -6   2752.32     83.21   736   796      2.49      1.11    5.10    0
   4  -4  -6   1348.68     86.96   691   767      1.34     -1.90   10.20    0
   5  -4  -6   1562.21     93.94   642   735      1.18      1.45   14.30    0
   6  -4  -6    248.65    109.75   597   706      3.83     -1.44   17.30    0
   7  -4  -6     55.17    127.30   549   673      0.06     -2.05   19.20    0
   1  -3  -6  14168.30     55.68   859   845      3.15      0.51   -3.00    0
   2  -3  -6   9124.84     66.14   816   815      0.07     -1.59    9.10    0
   3  -3  -6   9226.74     70.62   770   785      0.41      0.83   17.30    0
   4  -3  -6   3952.77     85.58   722   753      0.92      1.75   21.40    0
   5  -3  -6   3530.33     94.27   674   720     -2.67     -0.43   23.20    0
   6  -3  -6   2255.87    107.27   623   688      2.03      0.65   25.50    0
   7  -3  -6    726.34     92.31   573   657      2.76     -2.17   26.10    0
   8  -3  -6   3437.11    113.65   523   624      6.78     -6.08   26.10    0
   1  -2  -6  10239.10     43.66   896   833     -2.62     -1.81   24.30    0
   2  -2  -6   5625.87     51.70   844   801     -0.65      2.15   28.20    0
   3  -2  -6   7339.10     59.43   798   768     -1.63      0.17   30.30    0
  -6  -1  -6   1021.63     78.06  1266  1041     -0.02     -0.49   31.20    0
  -5  -1  -6  10802.00     88.87  1219  1010     -8.04     -4.91   30.30    0
  -4  -1  -6  12040.38     76.65  1166   977     -5.11     -3.20   28.20    0
  -3  -1  -6   8210.70     64.41  1118   945     -0.63     -1.50   24.30    0
  -2  -1  -6  11914.57     49.31  1069   912     -4.60     -0.59   17.30    0
  -1  -1  -6  15941.93     37.26  1029   885      5.13     -5.17   -8.90  125 S
  -8   0  -6   5121.60    124.49  1389  1089     -4.13     -2.25   26.10    0
  -7   0  -6   2703.59    112.76  1340  1055     -4.71     -1.48   25.50    0
  -6   0  -6    380.08     92.39  1291  1023     -5.48     -1.68   22.20    0
  -5   0  -6   1719.51     82.36  1244   991     -1.83     -0.66   19.20    0
  -4   0  -6   2321.35     76.35  1194   959      1.31      2.71   15.20    0
  -3   0  -6  24436.42     76.01  1151   931     -1.37     -0.48    8.10  100 S
  -2   0  -6  11746.47     56.58  1107   901      0.78     -0.22   -4.90    0
  -8   1  -6    468.50    109.50  1417  1070     -0.81     -3.85   20.30    0
  -7   1  -6   2181.49    114.88  1366  1038     -3.73     -1.08   18.30    0
  -6   1  -6   4653.22    101.27  1320  1007     -0.11      0.77   15.20    0
  -5   1  -6   2409.86     94.82  1276   978      2.44      1.07   10.20    0
  -4   1  -6   3227.46     92.86  1232   950      1.74      0.05    4.00    0
  -3   1  -6   9545.38     70.88  1193   924     -1.55      4.49   -3.70    0
  -2   1  -6   8666.16     67.78  1162   898      0.60     -1.09  -17.20    0
  -8   2  -6    181.43    109.36  1446  1055     -1.15      4.29   15.20    0
  -7   2  -6   1337.00    100.61  1401  1026     -2.99      1.47   12.30    0
  -6   2  -6   3477.83     89.94  1358   997     -3.06     -1.28    8.10    0
  -5   2  -6   4288.16    104.73  1315   968      1.93      4.07    3.00    0
  -4   2  -6   4062.64     82.10  1277   943      1.00      0.92   -3.70    0
  -3   2  -6  10425.61     80.99  1244   918     -7.84     -0.47  -12.10    0
  -8   3  -6   2341.71    130.14  1484  1044     -8.21     -0.98   10.20    0
  -7   3  -6   1655.24    147.78  1442  1014     -0.65      1.39    6.00    0
  -6   3  -6   1890.37    106.21  1399   986     -4.88      0.52    2.10    0
  -5   3  -6   2195.39    102.81  1360   963     -1.33     -0.87   -3.70    0
  -4   3  -6   6233.59    100.17  1326   935      0.13      4.20  -10.10    0
  -3   3  -6  11520.65    103.46  1296   913     -2.11      5.36  -18.40    0
  -7   4  -6    626.36    130.48  1480  1006     -3.64     -1.07    1.30    0
  -6   4  -6   2209.60     99.17  1443   982     -0.55     -4.19   -3.70    0
  -5   4  -6   1572.65    103.33  1410   956     -4.53     -3.14   -8.90    0
  -4   4  -6    563.57    108.69  1378   932     -5.27      1.82  -15.10    0
  -3   4  -6   1323.42     60.08  1350   910     -1.10      1.84  -23.20    0
  -7   5  -6   1054.28    115.53  1526   999     -1.36      0.93   -3.00    0
  -6   5  -6    777.84    117.32  1493   972     -3.35      0.15   -7.80    0
  -5   5  -6   2477.70    109.13  1461   949     -8.95     -0.44  -12.90    0
  -4   5  -6   1515.80    117.91  1431   929     -5.32     -2.51  -19.10    0
  -6   6  -6    517.79    148.48  1542   969      0.44     -2.42  -10.90    0
  -5   6  -6    391.33    124.38  1511   947     -2.49     -3.25  -16.10    0
  -4   6  -6    702.54    107.36  1486   926    -10.09     -4.12  -22.20    0
  -5   7  -6    736.59    116.98  1565   944     -6.19      0.55  -19.10    0
   4  -8  -5   1939.12    104.31   521   767      5.02     -0.80  -17.20    0
   3  -7  -5    458.94    113.02   605   782     -0.09      1.98  -20.30    0
   4  -7  -5    726.73    116.78   573   761      0.51      0.62  -12.90    0
   5  -7  -5    652.56    103.31   536   735     -0.48     -3.49   -7.80    0
   3  -6  -5   3667.41    106.83   655   781      0.60     -3.80  -15.10    0
   4  -6  -5   1481.99    106.62   620   755     -2.12     -3.88   -7.80    0
   5  -6  -5    770.28    115.10   578   730      4.43     -0.40   -3.00    0
   6  -6  -5    493.82    112.22   538   700      1.13      4.76    2.10    0
   2  -5  -5   9119.51     80.97   736   799      0.90     -1.38  -18.40    0
   3  -5  -5   1707.58     83.05   703   774     -2.47      3.09   -7.80    0
   4  -5  -5   2276.80     95.94   663   749      1.41     -3.15   -0.80    0
   5  -5  -5    377.62    116.07   620   718      3.03      2.10    5.10    0
   6  -5  -5   1206.06    118.88   576   691     -0.06     -3.03    8.10    0
   7  -5  -5    113.16    138.64   530   659     -1.35     -2.18   10.20    0
   1  -4  -5   7139.94     47.87   817   817      0.68     -1.09  -23.20    0
   2  -4  -5   5988.91     68.84   787   793     -2.20      3.77   -7.80    0
   3  -4  -5   4761.35     74.79   743   767      0.94     -0.03    1.30    0
   4  -4  -5   3597.14    103.18   702   739      0.66     -1.47    8.10    0
   5  -4  -5  11051.54     99.16   655   706      4.54     -0.25   11.40    0
   6  -4  -5    623.28    110.71   607   675      2.14      4.67   15.20    0
   7  -4  -5   1226.96    125.69   561   646      0.12     -2.40   17.30    0
   8  -4  -5    361.66    143.33   514   613      9.45     -0.12   19.20    0
   1  -3  -5   1551.90     52.02   870   814      2.09     -4.63  -10.90    0
   2  -3  -5  16935.13     67.78   827   788     -0.55     -2.93    4.00    0
   3  -3  -5   6003.35     69.88   782   755     -0.01      2.29   13.30    0
   4  -3  -5   3620.56     87.41   735   725      0.31     -0.40   17.30    0
   5  -3  -5    663.13     91.73   687   693      3.74     -1.97   21.40    0
   6  -3  -5   2545.84    102.68   638   660     -0.93     -2.49   22.20    0
   7  -3  -5    797.45    109.46   589   630      3.64     -1.05   24.30    0
   8  -3  -5    496.41    138.21   538   595      3.36      0.49   25.50    0
   0  -2  -5   7845.58     21.49   951   833      0.41     -0.72  -21.30   13 S
   1  -2  -5  26336.62     47.57   909   804      3.89      2.27   16.30  263 S
   2  -2  -5  16898.71     62.92   861   774      2.71      0.34   24.30   17 S
   3  -2  -5  19015.42     72.32   810   741     -1.27     -3.78   26.10   21 S
   4  -2  -5  10079.52     85.34   760   707      1.93      1.56   28.90    0
   5  -2  -5  10988.06    101.94   710   675      1.28     -7.37   28.90    0
   6  -2  -5   2484.52     88.00   663   643     -0.05     -3.53   30.30    0
   7  -2  -5   2154.32    101.41   612   610      4.98     -2.29   30.30    0
   8  -2  -5    236.83    113.76   559   575      3.32      2.83   31.20    0
  -3  -1  -5   3525.67     57.97  1131   918      4.83     -1.59   28.20    0
  -2  -1  -5  22991.25     52.18  1082   883     -1.23      0.08   25.50  228 S
  -1  -1  -5  14542.10     34.48  1036   851      3.48     -0.83    6.00  253 S
  -9   0  -5   3063.92    129.29  1456  1095    -13.11     -8.08   30.30    0
  -8   0  -5    362.11    122.18  1403  1062     -3.66     -3.45   28.20    0
  -7   0  -5   3409.38    104.51  1355  1028     -2.96      0.48   27.40    0
  -6   0  -5   4329.28     97.69  1305   997      5.39     -1.41   24.30    0
  -5   0  -5   6215.87     79.04  1256   963     -1.87     -0.44   22.20    0
  -4   0  -5   3842.59     64.88  1206   930      4.20      1.39   18.30    0
  -3   0  -5  26312.33     71.03  1160   899      5.47      1.41   11.40   61 S
  -2   0  -5  15133.23     54.26  1116   871      2.06      1.30    1.30   68 S
  -1   0  -5  15038.67     36.20  1086   847      0.35      0.27  -23.20  267 S
  -8   1  -5   1754.32    126.35  1429  1042     -5.37     -1.69   22.20    0
  -7   1  -5    869.37     99.27  1382  1010      0.16      0.52   19.20    0
  -6   1  -5   6862.83    102.33  1334   979      4.59      3.33   16.30    0
  -5   1  -5   4756.65     99.82  1286   948      5.47     -0.71   12.30    0
  -4   1  -5   6798.49     81.67  1243   919     -0.69      2.73    7.20    0
  -3   1  -5   4110.76     63.87  1202   891      1.44     -1.09   -0.80    0
  -2   1  -5  25718.54     63.59  1169   865     -0.47      2.91  -12.90  141 S
  -8   2  -5    897.94    114.03  1460  1027     -4.69      0.73   16.30    0
  -7   2  -5   3466.19    119.46  1412   997      1.32      0.09   13.30    0
  -6   2  -5   3860.91     97.60  1367   966      0.66      1.26    9.10    0
  -5   2  -5   4600.44    107.03  1325   936      2.43      4.55    5.10    0
  -4   2  -5   4306.73     85.01  1285   910     -4.43     -0.69   -0.80    0
  -3   2  -5  14216.59     77.27  1249   884      2.05      3.34  -10.10    0
  -2   2  -5   5990.97     64.13  1222   862     -2.25     -2.38  -22.20    0
  -8   3  -5   2236.00    151.19  1493  1014     -2.83     -0.89   11.40    0
  -7   3  -5   1501.01    105.66  1450   986     -1.52      0.89    7.20    0
  -6   3  -5   5825.92     97.39  1407   958     -3.97      5.22    4.00    0
  -5   3  -5   1385.27     90.24  1368   928     -0.43      0.41   -1.80    0
  -4   3  -5  16983.71    104.05  1333   905      0.51     -7.20   -8.90    0
  -3   3  -5   7805.72     75.43  1300   881     -0.52      3.60  -16.10    0
  -8   4  -5   1348.40    145.83  1534  1003     -3.04     -4.06    6.00    0
  -7   4  -5   2502.85    102.39  1490   976     -4.57      4.47    3.00    0
  -6   4  -5   1470.58    109.69  1451   947     -2.37     -0.73   -1.80    0
  -5   4  -5   3248.89    115.81  1418   922     -3.13      4.34   -6.80    0
  -4   4  -5   4591.14     93.75  1384   898     -5.03      2.56  -12.90    0
  -3   4  -5   9937.70     96.45  1354   878     -1.81      1.15  -21.30    0
  -7   5  -5    370.92    128.33  1534   966     -2.11     -1.49   -1.80    0
  -6   5  -5   1717.56    136.04  1498   941     -5.89      3.92   -5.70    0
  -5   5  -5    476.75    101.70  1465   918     -1.68      1.84  -10.90    0
  -4   5  -5   3798.77     99.66  1434   895     -0.50     -2.40  -18.40    0
  -6   6  -5    490.72    152.65  1547   936     -4.54      5.43  -10.10    0
  -5   6  -5    310.18    139.99  1517   914      2.16      1.47  -15.10    0
  -4   6  -5    896.81    127.19  1488   894     -0.37     -3.89  -21.30    0
  -5   7  -5    167.82    150.49  1569   910     -0.57     -0.49  -18.40    0
   4  -8  -4    377.75    123.67   526   734      3.37     -0.65  -19.10    0
   3  -7  -4   1048.67    102.39   609   751      2.01     -1.58  -22.20    0
   4  -7  -4   1506.48     94.34   578   730     -0.12     -0.38  -15.10    0
   5  -7  -4    153.29    130.47   543   705      0.00      1.48  -10.10    0
   3  -6  -4    909.92     95.20   660   749     -6.14     -2.50  -17.20    0
   4  -6  -4   1756.80    106.64   627   726      2.42     -2.05   -8.90    0
   5  -6  -4    654.10    110.30   587   701      1.26     -0.30   -3.70    0
   6  -6  -4   1293.78    101.06   545   670      8.35      4.78    1.30    0
   2  -5  -4   1217.33     78.67   744   764     -1.94      0.05  -20.30    0
   3  -5  -4   1864.73     83.67   709   743      0.66     -1.65  -10.10    0
   4  -5  -4   1491.74     91.61   670   718      0.91     -2.48   -3.00    0
   5  -5  -4   1111.12     94.38   630   688      3.92      2.94    2.10    0
   6  -5  -4   1914.01    114.56   587   659      2.26     -2.82    6.00    0
   7  -5  -4   1919.91    119.42   541   630      5.94      0.42   10.20    0
   2  -4  -4   2634.32     68.30   793   764      1.52     -2.39  -12.10    0
   3  -4  -4   3387.83     82.22   754   735     -0.75      2.92   -1.80    0
   4  -4  -4   3358.65     94.46   711   710      2.03     -0.78    4.00    0
   5  -4  -4   7951.11     89.74   668   678      5.71     -1.30   10.20    0
   6  -4  -4    543.11    108.39   620   648      4.85     -1.84   13.30    0
   7  -4  -4   1118.00    105.52   574   616      4.60      1.67   16.30    0
   8  -4  -4    789.24    113.00   526   586      1.10     -0.68   17.30    0
   1  -3  -4  11184.26     58.07   875   782     -1.48     -2.09  -16.10    0
   2  -3  -4   2859.72     61.37   838   756     -1.22      1.15   -0.80    0
   3  -3  -4   7583.96     76.09   794   727      1.03     -0.91    8.10    0
   4  -3  -4   3103.87     75.57   746   695      2.44      0.40   14.30    0
   5  -3  -4   3403.33     90.15   700   665      2.12     -0.77   17.30    0
   6  -3  -4   1183.22    107.89   652   631      0.08      0.79   20.30    0
   7  -3  -4   2864.74    117.76   602   600      4.71      0.29   22.20    0
   8  -3  -4    421.89    142.24   554   568     -3.99      1.62   23.20    0
   1  -2  -4  27790.01     48.27   921   773      3.17      3.10    6.00  279 S
   2  -2  -4   7288.36     53.32   874   745     -1.37     -1.68   17.30    0
   3  -2  -4   3242.77     74.55   826   712      2.10      1.18   23.20    0
   4  -2  -4   2701.89     72.55   776   679      0.16      0.14   25.50    0
   5  -2  -4    627.16     92.84   726   649     11.16      6.46   26.10    0
   6  -2  -4    540.11     98.98   675   616      1.81     -1.61   28.20    0
   7  -2  -4   2530.04     89.67   625   582      6.63      0.74   28.90    0
   8  -2  -4    339.55    121.21   575   550     -1.57      1.61   28.90    0
  -1  -1  -4  17719.31     28.53  1046   825     -0.15     -0.96   28.20  412 S
  -8   0  -4    286.83    107.34  1422  1035     -6.09     -5.04   30.30    0
  -7   0  -4    348.11    111.40  1369  1001     -0.28      4.87   28.90    0
  -6   0  -4   1262.80     89.46  1320   968      1.51      2.51   27.40    0
  -5   0  -4   1966.38     81.11  1269   935     -2.93     -1.13   25.50    0
  -4   0  -4   6347.68     75.62  1220   904      3.53     -0.80   21.40    0
  -3   0  -4   6304.24     58.08  1173   871      3.91      2.05   16.30    0
  -2   0  -4  24830.45     61.37  1128   840      4.37     -0.58    6.00  257 S
  -1   0  -4   4403.38     40.14  1090   815      0.60     -1.12  -16.10    0
  -9   1  -4   2021.87    111.35  1492  1049     -9.23     -1.66   26.10    0
  -8   1  -4   1255.25    117.65  1444  1016     -5.93     -3.62   24.30    0
  -7   1  -4   1178.50    111.08  1394   982      0.52      0.94   22.20    0
  -6   1  -4    700.74    101.77  1347   950      0.30      1.10   19.20    0
  -5   1  -4  18525.00     90.98  1299   919     -0.41      2.61   16.30    0
  -4   1  -4   2366.41     86.34  1253   889      3.37      1.46   10.20    0
  -3   1  -4  13101.46     65.38  1210   859     -0.17     -2.94    2.10    0
  -2   1  -4   7934.22     56.13  1173   835      3.32      4.41   -8.90    0
  -8   2  -4    169.38    133.36  1470   998     -0.43      0.77   18.30    0
  -7   2  -4    743.19    120.96  1423   966      2.12      0.83   15.20    0
  -6   2  -4    759.12     87.15  1378   937     -0.18      0.78   12.30    0
  -5   2  -4   6840.43    104.08  1335   908     -2.15      1.14    7.20    0
  -4   2  -4   2817.94     75.03  1291   879      2.29      0.98    1.30    0
  -3   2  -4   3467.93     81.70  1258   852     -2.48      2.77   -6.80    0
  -2   2  -4   7042.40     69.76  1225   830     -0.70      1.45  -19.10    0
  -8   3  -4    385.17    113.48  1504   985      0.28      1.74   13.30    0
  -7   3  -4   2092.45    115.26  1459   955      1.47      2.29    9.10    0
  -6   3  -4   4217.85    109.38  1418   925     -6.18      1.74    6.00    0
  -5   3  -4   2857.84    102.08  1376   898      1.85     -1.06    0.30    0
  -4   3  -4   3792.42     90.64  1339   871      1.31      6.33   -5.70    0
  -3   3  -4   7731.50     85.23  1307   849     -0.61      3.19  -14.20    0
  -8   4  -4    207.18    151.37  1542   975      3.54      1.19    7.20    0
  -7   4  -4    616.90    114.59  1499   947     -3.57     -2.68    4.00    0
  -6   4  -4    650.25    123.32  1459   917     -0.01      2.07    0.30    0
  -5   4  -4   1598.45     89.53  1422   891     -2.19     -2.22   -5.70    0
  -4   4  -4   2002.41    103.62  1389   868     -3.20     -2.50  -12.10    0
  -3   4  -4  12494.17     93.96  1361   842      1.05     -0.17  -20.30    0
  -7   5  -4    703.61    124.42  1542   936     -2.06      0.91    0.30    0
  -6   5  -4    855.35    129.29  1501   909     -0.40     -1.14   -4.90    0
  -5   5  -4   2065.18    127.65  1470   885     -1.12      1.31  -10.10    0
  -4   5  -4    548.68    117.06  1439   863     -5.53     -1.02  -16.10    0
  -6   6  -4    358.65    127.58  1554   906     -2.23      0.48   -8.90    0
  -5   6  -4    675.66    119.06  1523   881     -1.54      6.05  -12.90    0
  -4   6  -4   8673.68    107.62  1494   861    -10.73      4.24  -19.10    0
  -5   7  -4    592.93    130.14  1574   879     -8.23     -4.89  -17.20    0
  -4   7  -4    714.95     84.60  1547   858     -4.49     -2.22  -23.20    0
   4  -8  -3    732.16    126.75   533   699      3.51      1.22  -20.30    0
   3  -7  -3    272.55     65.29   611   719      1.78      0.04  -23.20    0
   4  -7  -3    983.90    120.95   583   698     -1.19      1.72  -16.10    0
   5  -7  -3    162.17    102.57   550   674      2.46     -1.39  -10.90    0
   6  -7  -3    345.11    138.04   513   648     -0.60     -0.88   -5.70    0
   3  -6  -3   6609.37     97.05   666   717      0.69     -1.24  -19.10    0
   4  -6  -3   5162.61    105.56   634   695      1.14     -6.44  -12.10    0
   5  -6  -3    636.44    116.13   596   667     -0.12      1.82   -5.70    0
   6  -6  -3   1175.44    112.50   556   639     -1.87     -2.96   -1.80    0
   7  -6  -3   1769.95    104.55   513   613      5.55      0.62    3.00    0
   2  -5  -3   5254.67     76.79   748   734      0.69     -2.46  -22.20    0
   3  -5  -3   1574.34     99.44   718   712     -0.93     -2.83  -12.90    0
   4  -5  -3   5100.37     92.77   680   686     -0.40     -3.34   -5.70    0
   5  -5  -3   3804.14    107.66   639   659     -4.39      2.03    0.30    0
   6  -5  -3   1006.84    101.18   595   632      3.51      1.24    4.00    0
   7  -5  -3    601.83    135.59   552   602     -1.31     -0.91    7.20    0
   2  -4  -3   6822.30     74.25   799   731      0.77     -2.10  -15.10    0
   3  -4  -3   5315.21     71.86   759   705      1.35      1.10   -4.90    0
   4  -4  -3   3668.80     77.55   722   677      3.09      0.29    2.10    0
   5  -4  -3   1574.31    108.87   678   650      0.41     -2.50    7.20    0
   6  -4  -3   1276.05    119.23   632   618      2.13     -0.47   11.40    0
   7  -4  -3   1841.17    102.29   585   588      3.06      0.53   13.30    0
   8  -4  -3   1005.60    118.69   539   557      6.97     -1.26   16.30    0
   1  -3  -3   7224.70     51.32   883   747     -4.18      1.81  -20.30    0
   2  -3  -3  17796.08     61.12   845   728      1.37      3.77   -3.70    0
   3  -3  -3   4639.98     81.62   804   696     -1.21     -1.18    5.10    0
   4  -3  -3   6208.12     83.16   758   666      2.20     -0.55   11.40    0
   5  -3  -3    810.64     91.70   711   635      5.92      0.03   15.20    0
   6  -3  -3   4033.67    105.96   663   603     -1.00      1.39   18.30    0
   7  -3  -3     51.44    104.41   617   572     -5.98      4.16   19.20    0
   8  -3  -3   1987.57    103.38   567   540      3.31      0.29   22.20    0
   1  -2  -3  26814.21     49.87   928   745      3.69      1.75   -3.00  382 S
   2  -2  -3  17853.13     58.92   885   714     -0.61     -0.01   11.40   40 S
   3  -2  -3   6075.23     66.44   836   683      1.88     -1.16   18.30    0
   4  -2  -3  15462.19     85.96   790   653      3.14      1.54   21.40    0
   5  -2  -3   4379.24     92.33   742   622     -0.70     -4.86   24.30    0
   6  -2  -3   8500.86     80.90   691   587      0.60     -3.29   25.50    0
   7  -2  -3   1960.78     97.90   641   556      6.27      1.16   26.10    0
   8  -2  -3   1414.43    100.76   590   524      4.86     -0.31   28.20    0
   9  -2  -3    231.90    144.18   540   491      9.78     -1.06   28.20    0
   1  -1  -3   7336.45     31.21   962   731      4.64      1.40   31.20    1 S
  -7   0  -3   1271.80     94.58  1384   973     -4.71     -0.97   31.20    0
  -6   0  -3  11913.72    102.62  1334   941      4.08     -0.01   28.90    0
  -5   0  -3   2922.75     77.88  1283   909      3.76     -0.69   28.20    0
  -4   0  -3  27374.59     81.77  1234   877     -1.44      0.73   26.10   58 S
  -3   0  -3  22410.40     62.38  1185   843     -1.10      0.22   22.20  168 S
  -2   0  -3  31445.62     52.92  1137   811      5.02      1.32   13.30  286 S
  -1   0  -3  31189.43     42.42  1099   782     -1.32      0.52   -6.80  763 S
  -9   1  -3    328.77    109.22  1507  1020     -3.15     -1.80   27.40    0
  -8   1  -3   2463.30     99.64  1457   989     -2.58     -0.54   26.10    0
  -7   1  -3    762.34    103.40  1409   956     -1.32     -0.08   24.30    0
  -6   1  -3  11095.57    100.65  1359   922     -4.29      1.85   22.20    0
  -5   1  -3   3794.58     83.94  1309   890     -1.47      1.05   18.30    0
  -4   1  -3  17812.57     82.77  1263   859      4.03      0.96   13.30    0
  -3   1  -3  21906.44     74.13  1220   828      3.65     -0.15    6.00  166 S
  -2   1  -3  15918.66     58.86  1175   801      4.07      1.26   -4.90   97 S
  -9   2  -3   -115.66    112.22  1533  1002      3.30      1.13   22.20    0
  -8   2  -3   1234.28    115.89  1485   969     -2.13      1.06   20.30    0
  -7   2  -3   1476.92    120.14  1437   940     -2.71      0.14   17.30    0
  -6   2  -3   5289.06    105.78  1388   907      0.70      1.71   14.30    0
  -5   2  -3   6800.43     83.76  1345   877      2.19      3.34   10.20    0
  -4   2  -3   6839.42     80.40  1300   850      4.07      1.56    4.00    0
  -3   2  -3  13120.70     76.63  1259   820      2.98     -4.07   -4.90    0
  -2   2  -3  23826.31     72.36  1229   798     -1.05     -2.90  -16.10  125 S
  -8   3  -3    631.36    112.58  1514   955      1.57      0.02   14.30    0
  -7   3  -3    669.85    103.47  1470   925     -0.23     -0.62   11.40    0
  -6   3  -3   4650.61     93.61  1427   897     -6.89     -1.31    8.10    0
  -5   3  -3   1515.07     95.01  1383   868      0.75      4.07    3.00    0
  -4   3  -3   5162.99     86.54  1345   843     -0.54     -0.42   -3.70    0
  -3   3  -3   2533.54     78.84  1312   817     -1.31      0.19  -12.10    0
  -2   3  -3   6726.10     56.64  1283   794      1.89      1.19  -23.20    0
  -8   4  -3   1607.31    133.46  1551   944     -2.22      2.41    9.10    0
  -7   4  -3   1759.20    151.84  1510   914     -1.64      2.15    6.00    0
  -6   4  -3   3523.34    109.80  1467   885     -1.70      4.94    2.10    0
  -5   4  -3   3577.73     85.70  1427   860     -1.75      3.24   -3.00    0
  -4   4  -3   5736.77    103.94  1394   834      0.23      1.19  -10.10    0
  -3   4  -3   9485.78     92.81  1363   812      0.72     -0.96  -18.40    0
  -7   5  -3    373.43    133.82  1549   906     -7.68     -3.42    1.30    0
  -6   5  -3   1887.14    130.89  1511   880      1.01      1.33   -3.00    0
  -5   5  -3   1719.87    106.36  1478   852     -8.26      3.10   -7.80    0
  -4   5  -3   9699.01     94.37  1445   831     -6.28     -5.46  -15.10    0
  -3   5  -3   2050.73     82.93  1419   809     -5.70      2.78  -22.20    0
  -7   6  -3    272.21    152.09  1594   899     -4.08     -2.78   -3.00    0
  -6   6  -3   1877.04    120.55  1563   873    -11.36      4.94   -6.80    0
  -5   6  -3   1217.15    111.59  1527   851     -5.49      1.68  -12.10    0
  -4   6  -3   1200.37    123.39  1497   827     -2.06      4.51  -18.40    0
  -6   7  -3    489.96    124.17  1610   869     -6.33     -0.67  -10.90    0
  -5   7  -3    303.31    115.15  1579   846     -8.84      3.04  -15.10    0
  -4   7  -3   3866.66    134.09  1551   826     -8.18      2.50  -21.30    0
   4  -8  -2    667.68    100.39   535   669      3.19      3.07  -21.30    0
   4  -7  -2   1256.93    101.56   588   665     -2.18     -1.41  -18.40    0
   5  -7  -2    279.16    132.28   557   644      0.38     -1.06  -12.10    0
   6  -7  -2    757.21    119.23   521   616      1.19     -4.21   -7.80    0
   3  -6  -2    847.33     96.59   670   684     -1.12      6.36  -19.10    0
   4  -6  -2    894.45    113.39   641   661     -1.07      0.77  -12.90    0
   5  -6  -2   1701.41    100.96   605   635      3.26      0.65   -7.80    0
   6  -6  -2      2.15    129.54   563   610     -0.11     -6.37   -3.00    0
   7  -6  -2    256.75    133.81   521   582      8.44      3.36    1.30    0
   3  -5  -2   6485.65     89.51   722   681      1.12     -3.13  -15.10    0
   4  -5  -2   1296.84     81.98   688   654     -3.90      0.35   -7.80    0
   5  -5  -2   1894.56    112.34   648   628      5.24     -2.70   -1.80    0
   6  -5  -2   3236.22    116.62   605   601      2.73      3.64    3.00    0
   7  -5  -2   2130.82    152.54   564   570      3.08     -0.44    6.00    0
   2  -4  -2   1146.13     74.83   803   698      1.89      1.96  -18.40    0
   3  -4  -2   4156.09     80.51   771   673     -1.43     -0.34   -7.80    0
   4  -4  -2    924.30     91.95   732   649     -1.67     -1.97   -0.80    0
   5  -4  -2   7083.66    114.27   689   618     -1.00      2.53    5.10    0
   6  -4  -2   3928.78    120.24   644   590      0.10     -0.92    8.10    0
   7  -4  -2   8331.43    108.95   597   559      3.88      1.93   12.30    0
   8  -4  -2    100.65    140.69   549   527      3.29      5.62   14.30    0
   2  -3  -2  12180.68     67.29   855   696      0.36     -3.06   -8.90    0
   3  -3  -2  31668.15     77.66   814   666      3.32      5.95    2.10  150 S
   4  -3  -2   2316.28     79.59   770   639      1.55     -2.53    8.10    0
   5  -3  -2  12982.04     96.84   724   607      4.10      0.82   13.30    0
   6  -3  -2   2575.84     90.50   678   576      1.27      2.25   16.30    0
   7  -3  -2   2122.54    121.00   628   543      3.02      1.94   18.30    0
   8  -3  -2   1415.28    118.35   582   512      2.23      3.84   19.20    0
   1  -2  -2  17823.65     51.46   938   715     -7.12      1.18  -12.10  284 S
   2  -2  -2  24188.35     67.71   897   684      0.74      4.68    6.00  255 S
   3  -2  -2  15272.48     68.43   850   655      3.88     -0.76   13.30    8 S
   4  -2  -2   3817.96     71.83   801   623      1.51     -2.40   18.30    0
   5  -2  -2   3018.90     86.21   755   593      1.50     -1.66   21.40    0
   6  -2  -2   3021.67    107.36   707   560     -0.22     -0.98   23.20    0
   7  -2  -2   3898.89    120.22   657   529      3.11     -1.08   24.30    0
   8  -2  -2    691.58    101.72   606   495      0.61     -0.37   25.50    0
   9  -2  -2    210.13    122.75   557   463      2.60     -0.69   27.40    0
   1  -1  -2  52206.57     43.98   977   704     -0.30     -1.02   17.30  584 S
   2  -1  -2  21606.44     54.41   928   671      1.28     -0.12   25.50  184 S
   3  -1  -2  31768.12     68.69   878   640      1.46      0.36   28.90  238 S
   4  -1  -2   3796.91     72.35   831   608     -0.28     -2.34   30.30    0
   5  -1  -2   6228.22     73.62   778   573      2.76      0.71   31.20    0
  -5   0  -2   2809.10     68.73  1299   880      1.33      0.73   31.20    0
  -4   0  -2   2794.06     73.37  1249   849      2.94     -0.19   28.90    0
  -3   0  -2  27772.20     65.50  1200   816     -0.09      1.48   27.40  138 S
  -2   0  -2   4759.34     51.53  1150   784      1.78      0.15   21.40    0
  -1   0  -2  26022.80     39.12  1105   751      1.64      0.78    6.00  490 S
  -9   1  -2    875.66    109.46  1521   993     -7.47     -0.94   28.90    0
  -8   1  -2   2651.90    126.03  1470   961     -3.05     -0.03   28.20    0
  -7   1  -2   1933.50    112.11  1422   929     -2.19     -1.42   26.10    0
  -6   1  -2   1305.09     89.72  1373   896      3.07      0.74   24.30    0
  -5   1  -2   5530.62     84.20  1324   863      0.44     -0.06   21.40    0
  -4   1  -2   4394.65     70.12  1276   832     -0.89     -1.07   17.30    0
  -3   1  -2  15363.35     69.76  1228   799      4.18      2.74   11.40   54 S
  -2   1  -2  31511.29     63.75  1184   771      3.69      4.91    1.30  396 S
  -1   1  -2  33227.54     53.01  1153   747      0.74      1.78  -19.10  440 S
  -9   2  -2   2174.09    135.17  1547   976     -8.32      0.11   24.30    0
  -8   2  -2    398.99    100.60  1497   943     -0.94     -2.50   21.40    0
  -7   2  -2    789.18    121.35  1450   910     -1.37      0.89   19.20    0
  -6   2  -2   1055.15    106.23  1402   879      1.30      1.52   16.30    0
  -5   2  -2   6692.87     92.09  1354   848      3.10      1.08   12.30    0
  -4   2  -2   6297.23     85.71  1311   819     -1.30      1.71    7.20    0
  -3   2  -2   8821.90     69.73  1270   791      0.08      0.84   -0.80    0
  -2   2  -2  17909.93     67.33  1235   767      1.93      2.79  -12.10   89 S
  -8   3  -2    388.42    141.96  1528   927      0.43      4.36   16.30    0
  -7   3  -2   3623.85    122.97  1481   896     -2.18      0.91   13.30    0
  -6   3  -2   4323.67    101.20  1437   866     -1.19      3.16   10.20    0
  -5   3  -2   6918.23    112.22  1393   836      1.60      3.92    5.10    0
  -4   3  -2   5920.61     92.41  1353   808      3.07      2.53   -1.80    0
  -3   3  -2  41264.07    100.72  1317   784     -2.72     -2.60  -10.10  125 S
  -2   3  -2  11436.03     75.17  1290   759     -3.07      3.90  -20.30    0
  -8   4  -2    422.72    131.82  1562   913     -1.64      3.21   11.40    0
  -7   4  -2   1395.32    108.78  1519   886     -4.57      1.60    7.20    0
  -6   4  -2   4511.42     99.74  1475   857      2.15     -5.93    3.00    0
  -5   4  -2   3714.24     94.76  1436   827     -1.14     -2.01   -1.80    0
  -4   4  -2   1516.17    102.18  1401   802      0.66      2.65   -7.80    0
  -3   4  -2   6767.39    105.54  1369   780     -0.83      6.04  -15.10    0
  -7   5  -2   1309.87    134.75  1558   876     -3.11      3.41    3.00    0
  -6   5  -2   5326.81    114.26  1520   849     -4.50      4.56   -0.80    0
  -5   5  -2   2112.37     96.13  1486   822     -3.32      2.10   -6.80    0
  -4   5  -2   1844.02     91.31  1452   798     -4.45     -2.10  -12.90    0
  -3   5  -2   7816.16     99.91  1424   774     -7.35      1.83  -20.30    0
  -7   6  -2    824.00    131.57  1603   866     -3.45     -2.73   -1.80    0
  -6   6  -2    526.47    111.16  1566   841     -4.84      2.19   -5.70    0
  -5   6  -2    556.52    104.35  1533   818     -4.95      2.26  -10.90    0
  -4   6  -2    678.49    105.75  1503   795     -5.78      0.03  -17.20    0
  -6   7  -2    866.57    130.65  1616   838     -5.46     -0.63   -8.90    0
  -5   7  -2   1797.89    116.75  1585   814     -4.62     -0.44  -14.20    0
  -4   7  -2    342.31    130.04  1558   790     -8.08     -2.14  -20.30    0
  -4   8  -2    129.30     88.35  1610   790     -4.45     -1.36  -23.20    0
   4  -8  -1     10.68     82.23   539   635      0.04      0.01  -23.20    0
   4  -7  -1     67.65    120.49   594   634     -2.77      3.11  -19.10    0
   5  -7  -1   1084.91    117.15   564   611     -2.94     -1.72  -14.20    0
   6  -7  -1    -19.37    125.95   528   587      2.62      0.94   -8.90    0
   3  -6  -1   1396.01     82.46   676   650      0.20     -2.46  -22.20    0
   4  -6  -1   1737.61    113.04   646   630      0.49     -2.01  -15.10    0
   5  -6  -1    582.67    127.16   612   607     -2.24      0.71   -8.90    0
   6  -6  -1   4587.02    108.05   572   582      6.97      3.40   -3.70    0
   7  -6  -1    410.17    124.35   533   552      4.09      1.63   -0.80    0
   3  -5  -1   4607.51     93.54   728   648      1.33     -5.32  -17.20    0
   4  -5  -1    458.47    102.64   695   626      5.86      0.51   -8.90    0
   5  -5  -1   1329.69    107.37   656   601      4.57     -3.19   -3.70    0
   6  -5  -1   1434.67    115.54   613   570     -0.21      4.22    1.30    0
   7  -5  -1    330.25    114.86   573   540      5.15      3.02    5.10    0
   2  -4  -1   9121.08     77.44   808   667      0.70     -2.44  -21.30    0
   3  -4  -1   1345.91     80.07   777   643      4.72      3.38  -10.10    0
   4  -4  -1   2741.53     88.80   738   618      3.10     -1.49   -3.00    0
   5  -4  -1   3626.30    110.86   697   590     -1.40      1.17    3.00    0
   6  -4  -1   3966.68    128.16   656   559      2.03     -4.85    6.00    0
   7  -4  -1    718.57    116.19   610   530      3.03     -2.76   10.20    0
   8  -4  -1    973.08    115.03   562   499      2.80     -1.62   12.30    0
   2  -3  -1   2835.36     66.56   862   662     -2.67     -5.05  -12.90    0
   3  -3  -1   8923.71     72.09   822   635     -0.94      0.39   -1.80    0
   4  -3  -1   3614.82     90.85   781   607     -1.96     -2.06    5.10    0
   5  -3  -1   3578.97    102.61   736   578      3.28     -2.35   10.20    0
   6  -3  -1   1170.20    105.36   689   547      4.67     -1.54   13.30    0
   7  -3  -1   1342.48    125.08   642   516      2.50     -2.07   16.30    0
   8  -3  -1    323.66    135.83   592   483     -0.07      0.90   18.30    0
   1  -2  -1   2792.24     51.24   942   681     -4.77     -3.28  -18.40    0
   2  -2  -1   5691.60     58.20   905   655     -4.65     -0.14    0.30    0
   3  -2  -1  10214.53     72.69   862   626      3.96      2.64   10.20    0
   4  -2  -1    932.85     72.66   814   595      2.02     -0.19   15.20    0
   5  -2  -1   2603.59     86.69   766   563      3.48     -0.62   18.30    0
   6  -2  -1    552.93    100.90   720   533      5.33     -1.13   21.40    0
   7  -2  -1   1428.52     94.72   671   500      0.24     -0.65   23.20    0
   8  -2  -1   1294.17    120.65   622   469      2.54     -0.27   24.30    0
   9  -2  -1    262.81    150.35   572   437     -0.11     -1.34   24.30    0
   1  -1  -1  30435.46     44.44   989   673      1.78      0.88    6.00  448 S
   2  -1  -1   7049.22     53.57   940   642      1.99      2.87   18.30    0
   3  -1  -1  13969.31     71.65   894   613      0.85      0.39   24.30    2 S
   4  -1  -1   7838.76     74.20   844   580     -1.52      1.16   27.40    0
   5  -1  -1   5846.93     82.53   792   548      3.57     -2.67   28.20    0
   6  -1  -1    372.69     99.76   743   514      4.02     -1.54   28.90    0
   7  -1  -1   6874.12    106.01   693   482      2.78     -1.58   28.90    0
   8  -1  -1     89.93    110.82   646   450     -2.85     -2.69   30.30    0
   9  -1  -1    358.38    124.07   592   415      6.76      2.30   31.20    0
  -2   0  -1   5504.34     47.92  1166   756    -16.50    -10.17   27.40    0
  -1   0  -1   3578.20     32.54  1115   724      4.87      1.49   21.40    0
  -9   1  -1   1174.68    123.80  1536   965    -10.36     -0.96   31.20    0
  -8   1  -1   1638.78    117.96  1489   934     -8.54     -1.22   30.30    0
  -7   1  -1   1065.50    110.82  1435   901      0.89     -1.46   28.20    0
  -6   1  -1   8576.91     98.83  1387   869      0.29     -0.59   26.10    0
  -5   1  -1   6058.62     88.83  1338   836      3.85      0.64   24.30    0
  -4   1  -1   2169.94     78.21  1289   803      0.87      1.11   21.40    0
  -3   1  -1  44447.26     71.41  1239   770      4.78     -0.70   15.20  267 S
  -2   1  -1  40294.42     61.20  1196   740      1.33     -3.03    6.00  399 S
  -1   1  -1  40240.16     53.60  1159   716      1.34      2.68  -12.10  527 S
  -9   2  -1    446.93    150.53  1560   946      0.12      1.37   25.50    0
  -8   2  -1   1361.33    120.81  1512   916     -9.43     -2.94   24.30    0
  -7   2  -1    927.85    116.68  1462   883     -3.54      1.42   21.40    0
  -6   2  -1   2369.06     83.14  1412   849      1.55     -0.00   18.30    0
  -5   2  -1   3172.81     89.91  1365   818      2.97      2.42   15.20    0
  -4   2  -1   1396.30     80.94  1321   789      2.04      0.70   10.20    0
  -3   2  -1   3119.98     66.83  1277   760     -0.42      2.71    3.00    0
  -2   2  -1   1332.89     59.50  1241   732      1.49      3.94   -7.80    0
  -8   3  -1    361.49    110.82  1540   899      0.75      2.12   17.30    0
  -7   3  -1   2273.28    125.01  1491   866      2.80      1.77   15.20    0
  -6   3  -1   2118.73     90.47  1446   836      3.96     -0.56   11.40    0
  -5   3  -1   5910.67    108.03  1403   808     -2.26      1.26    7.20    0
  -4   3  -1    926.18     89.90  1359   779      2.83     -2.19    1.30    0
  -3   3  -1  12292.64     86.97  1327   752     -0.36      0.88   -6.80    0
  -2   3  -1   6204.47     72.55  1291   729     -0.62     -3.65  -18.40    0
  -8   4  -1   1208.18    116.57  1573   885     -2.60     -1.17   12.30    0
  -7   4  -1   2447.88    118.60  1528   855     -1.07      1.89    9.10    0
  -6   4  -1   3945.09    112.85  1486   825     -0.21      5.82    6.00    0
  -5   4  -1   7401.19    101.92  1444   798      3.57     -3.99    0.30    0
  -4   4  -1   1887.14     93.47  1403   770     -1.79      0.14   -4.90    0
  -3   4  -1   3793.31     88.13  1375   747     -6.09      0.26  -12.90    0
  -7   5  -1   1254.71    117.81  1567   847     -1.63     -1.69    4.00    0
  -6   5  -1    464.43    126.84  1527   817      0.35      0.34    0.30    0
  -5   5  -1   1239.70    111.59  1486   789     -0.55      1.61   -4.90    0
  -4   5  -1   2208.79    103.67  1456   767     -1.11     -2.31  -10.90    0
  -3   5  -1   8267.66     97.68  1425   744     -3.11      3.22  -18.40    0
  -7   6  -1    282.59    148.72  1609   836     -5.65      3.70    1.30    0
  -6   6  -1   1576.35    132.80  1573   813     -6.44      2.92   -3.70    0
  -5   6  -1   3146.19    110.10  1539   787     -2.64     -0.68   -8.90    0
  -4   6  -1     -9.23    118.11  1508   763      1.55     -4.12  -15.10    0
  -3   6  -1   1225.54     87.61  1482   741     -8.20      1.07  -22.20    0
  -6   7  -1    139.69    157.32  1622   803     -3.14     -2.08   -7.80    0
  -5   7  -1   1375.32    117.44  1591   780     -4.82     -1.44  -12.90    0
  -4   7  -1    535.26     98.52  1560   759     -6.52      2.59  -18.40    0
  -4   8  -1     91.88    107.43  1614   758      3.08      0.53  -21.30    0
   5  -8   0    250.37    112.26   516   582      2.31      4.72  -18.40    0
   4  -7   0    587.70    103.13   598   601      4.67     -2.75  -21.30    0
   5  -7   0    409.88    137.56   569   579     -3.19     -3.36  -15.10    0
   6  -7   0    320.70    117.91   534   554      2.89      0.38  -10.10    0
   4  -6   0  20916.36    110.18   651   598      3.30     -6.91  -17.20    0
   5  -6   0    215.97     99.95   618   574      1.47     -0.67  -10.90    0
   6  -6   0   1236.66    135.29   581   548      0.84     -0.46   -5.70    0
   7  -6   0    -18.30    150.81   541   520      0.13      3.11   -1.80    0
   3  -5   0   1472.10     90.73   733   616     -1.09     -1.92  -19.10    0
   4  -5   0   1912.90    101.27   702   594     -7.41      2.37  -12.10    0
   5  -5   0    878.38    113.20   665   567      1.13      5.19   -5.70    0
   6  -5   0    832.94    132.71   625   541      3.24      0.77   -0.80    0
   7  -5   0   1114.27    131.91   583   510      4.92     -3.18    2.10    0
   8  -5   0   1312.17    144.02   540   481      0.76      5.56    6.00    0
   2  -4   0  11892.63     47.18   813   633     -2.06     -1.42  -23.20  178 S
   3  -4   0    609.34     83.91   785   611     -5.29     -2.17  -12.90    0
   4  -4   0  16452.75     79.85   744   585      3.51      2.50   -4.90    0
   5  -4   0    734.42    103.30   707   559      1.65     -1.88    0.30    0
   6  -4   0   6131.89    133.25   665   529      1.87      3.00    5.10    0
   7  -4   0    -22.57    131.81   620   501     -3.26      1.57    9.10    0
   8  -4   0   2450.98    130.93   574   469      1.11      0.29   11.40    0
   2  -3   0   3794.78     70.67   866   631      2.73     -6.99  -16.10    0
   3  -3   0   5908.99     68.90   827   604      1.01      1.52   -4.90    0
   4  -3   0   2646.59     73.97   790   577     -1.65     -1.97    2.10    0
   5  -3   0   4179.13     78.63   747   550      1.09     -0.46    8.10    0
   6  -3   0    892.24    115.38   701   517      5.31      2.43   11.40    0
   7  -3   0    900.01    122.09   653   487      4.50      0.76   14.30    0
   8  -3   0    325.51    115.68   607   456      2.00      2.14   16.30    0
   1  -2   0   3806.59     37.66   949   648     -1.52      3.51  -22.20    0
   2  -2   0  22738.37     65.82   911   624     -0.02      1.92   -4.90  194 S
   3  -2   0  14866.98     79.48   874   596      1.31      2.27    6.00   76 S
   4  -2   0  35128.62     98.84   827   567      2.68      2.65   12.30  110 S
   5  -2   0   3293.98     90.32   781   536      0.87      1.70   16.30    0
   6  -2   0  18271.10     88.45   734   504      0.73      3.16   19.20    0
   7  -2   0    121.61     98.85   685   471     -3.04     -1.15   20.30    0
   8  -2   0   2316.04    129.67   635   440      2.95      0.51   22.20    0
   9  -2   0    335.43    134.28   587   407      0.43      3.29   23.20    0
   1  -1   0  22683.05     44.49   994   643      1.71     -3.55   -4.90  482 S
   2  -1   0   5866.50     50.84   953   615      0.37      1.61   12.30    0
   3  -1   0   9101.76     70.15   908   584     -1.42     -2.57   19.20    0
   4  -1   0   1004.80     79.78   859   552      2.75      2.30   23.20    0
   5  -1   0   3065.68     85.11   808   519      2.71      1.26   25.50    0
   6  -1   0   1157.77     96.74   759   489     -1.44     -1.05   26.10    0
   7  -1   0   2674.40    111.50   708   456      2.20      1.82   28.20    0
   8  -1   0    474.74    125.99   657   423      2.56      0.39   28.20    0
   9  -1   0    526.90    109.64   608   389      7.38      5.35   28.90    0
  -7   1   0   1288.59     97.65  1454   874     -3.87     -2.82   30.30    0
  -6   1   0    266.93     99.48  1401   840      0.29     -0.71   28.90    0
  -5   1   0   4103.44     79.11  1353   808      0.23      0.23   27.40    0
  -4   1   0   6078.39     81.25  1303   776     -1.76     -3.60   24.30    0
  -3   1   0  28353.70     65.95  1254   741      0.22      1.50   20.30   89 S
  -2   1   0   5980.52     49.15  1205   711      4.20      2.61   13.30    0
  -1   1   0  18984.61     43.68  1163   685      3.39      2.42   -3.70  257 S
  -9   2   0    642.22    122.80  1575   920     -8.56     -1.97   27.40    0
  -8   2   0   3462.13    135.73  1525   886     -2.82      0.95   25.50    0
  -7   2   0    331.25    106.50  1477   856      0.27      0.05   24.30    0
  -6   2   0   6777.09    103.25  1427   823     -1.31      1.43   21.40    0
  -5   2   0   1507.04     86.89  1377   789     -0.86      1.05   18.30    0
  -4   2   0  26429.20     89.62  1331   759      2.03      1.96   13.30    0
  -3   2   0  14637.82     77.33  1288   728      1.16     -0.95    6.00   37 S
  -2   2   0  23040.96     66.35  1246   704      5.69     -0.25   -3.70  227 S
  -1   2   0   6498.31     42.83  1217   678     -2.06      1.29  -22.20    0
  -8   3   0    684.66    118.79  1554   869     -5.80      2.33   20.30    0
  -7   3   0   1492.28    123.67  1505   839     -1.74      3.03   17.30    0
  -6   3   0   1704.00    107.91  1456   807      3.42      2.30   14.30    0
  -5   3   0   4772.29     86.64  1413   777     -0.97      3.05   10.20    0
  -4   3   0   2428.27     82.67  1369   750     -4.85     -3.08    4.00    0
  -3   3   0   6423.24     81.10  1329   722     -0.13      1.52   -3.00    0
  -2   3   0   1614.95     69.18  1298   697     -1.88      1.91  -14.20    0
  -8   4   0    583.34    142.61  1583   855     -3.12      2.03   14.30    0
  -7   4   0    559.55    137.09  1538   824     -0.68      4.07   11.40    0
  -6   4   0   9293.29     97.71  1495   797     -3.26      3.03    8.10    0
  -5   4   0    756.18     97.98  1452   768     -3.40      4.19    3.00    0
  -4   4   0   7538.80     93.02  1412   741     -4.12     -0.19   -3.00    0
  -3   4   0   1660.02     79.30  1380   716     -1.42     -0.91  -10.90    0
  -2   4   0  23832.69     77.68  1349   694     -3.60      2.71  -21.30  166 S
  -8   5   0   2279.19    136.67  1621   844    -10.43      2.78   10.20    0
  -7   5   0    711.89    155.44  1578   814     -2.02     -1.15    6.00    0
  -6   5   0    329.83    112.06  1536   785     -3.75      0.98    2.10    0
  -5   5   0   2129.82    112.94  1495   760      1.58      4.28   -3.00    0
  -4   5   0   1033.49    106.66  1462   736      2.00     -2.86   -8.90    0
  -3   5   0  10067.23     97.88  1431   712     -5.83     -4.22  -17.20    0
  -7   6   0   1052.55    104.65  1619   804     -6.19      4.13    2.10    0
  -6   6   0   2208.81    112.63  1579   779     -0.41     -3.04   -3.00    0
  -5   6   0    542.43    104.22  1546   752     -4.15      3.14   -7.80    0
  -4   6   0  11293.88    105.13  1514   729     -4.32      6.77  -12.90    0
  -3   6   0    634.23    102.72  1484   709     -6.40      0.36  -21.30    0
  -6   7   0    508.36    117.58  1628   772     -6.14      6.26   -5.70    0
  -5   7   0   1192.79    109.71  1595   749     -9.14      5.72  -10.90    0
  -4   7   0    653.30    129.75  1565   727     -7.46      2.08  -17.20    0
  -5   8   0    182.26    120.80  1648   745      0.94     -0.36  -14.20    0
  -4   8   0   1383.70    114.28  1621   722     -7.35      7.34  -20.30    0
   4  -7   1    423.74    104.47   604   567      0.57     -0.99  -22.20    0
   5  -7   1   1600.69    123.22   573   547      4.14      1.74  -16.10    0
   6  -7   1     19.29    119.96   542   524      1.25      0.59  -12.10    0
   4  -6   1     81.46    117.23   655   564      0.93      3.35  -18.40    0
   5  -6   1    914.82    107.08   625   543      1.50      3.83  -12.10    0
   6  -6   1   1581.73    116.78   589   515      0.31     -0.04   -7.80    0
   7  -6   1     34.99    114.85   548   491     -6.25      3.75   -3.00    0
   3  -5   1   8082.15     95.85   737   583      2.85     -1.57  -21.30    0
   4  -5   1   2004.59    110.28   709   561      0.39     -6.79  -14.20    0
   5  -5   1   1217.67     97.98   673   535     -3.51     -3.56   -7.80    0
   6  -5   1    228.99    126.19   632   510      5.47      2.53   -3.00    0
   7  -5   1    402.07    130.61   590   481      0.12     -1.77    1.30    0
   3  -4   1   1868.49     84.60   790   580     -3.55     -0.42  -15.10    0
   4  -4   1   1383.76     99.53   756   554     -2.14      1.84   -7.80    0
   5  -4   1   1402.77    108.17   716   527      4.52      3.42   -1.80    0
   6  -4   1   1444.75    113.00   675   499      5.27     -3.01    2.10    0
   7  -4   1   2144.93    127.15   632   470      0.24     -1.40    6.00    0
   8  -4   1      0.62    130.69   586   441     -2.81     -3.70   10.20    0
   2  -3   1   3883.77     72.77   872   598     -0.73      1.29  -19.10    0
   3  -3   1  15593.98     81.10   839   573     -2.41      5.76   -7.80    0
   4  -3   1   1696.91     88.40   800   548     -2.27     -2.39   -0.80    0
   5  -3   1   5676.34    110.05   757   518     -1.23      1.95    5.10    0
   6  -3   1    576.82    115.61   712   489      3.17      1.33    9.10    0
   7  -3   1   2172.48    125.50   666   459      4.93     -0.31   12.30    0
   8  -3   1    782.44    111.22   618   427      3.29     -1.84   15.20    0
   2  -2   1   2315.14     59.07   923   595     -1.77      0.55   -8.90    0
   3  -2   1   7856.91     68.12   882   566     -0.14      1.27    2.10    0
   4  -2   1   1461.34     90.72   839   538      2.78     -1.55    8.10    0
   5  -2   1   1363.13     87.12   792   507      5.11     -0.56   13.30    0
   6  -2   1    339.08    105.33   746   476      3.37      2.52   16.30    0
   7  -2   1    886.20     94.97   696   443      4.97      2.14   18.30    0
   8  -2   1    473.14    111.89   650   411     -0.56      0.72   20.30    0
   9  -2   1   5190.94    113.44   600   380      1.63      3.24   22.20    0
   1  -1   1  27310.30     48.74  1006   612      2.31     -0.56  -12.90  275 S
   2  -1   1  39782.65     61.65   966   584      0.86      3.58    6.00  445 S
   3  -1   1  21692.16     67.01   917   554      3.77      0.34   14.30   76 S
   4  -1   1   2388.33     70.14   872   524      2.83     -0.22   19.20    0
   5  -1   1   5161.09     82.27   823   492     -1.38     -0.46   22.20    0
   6  -1   1   1902.69    103.66   774   461      1.72     -1.61   24.30    0
   7  -1   1    727.02    115.95   724   427      2.09      2.10   25.50    0
   8  -1   1    468.17    126.80   674   396      5.50     -1.68   26.10    0
   9  -1   1    154.75    135.84   623   363     -5.37      2.98   28.20    0
   1   0   1   7186.65     34.39  1046   602      4.62      1.82   20.30   18 S
   2   0   1    153.30     49.58   994   573      3.21     -0.44   28.20    0
   3   0   1   3429.32     51.93   945   538      1.30      2.52   31.20    0
  -5   1   1   6776.13     89.48  1370   782     -2.14     -1.44   30.30    0
  -4   1   1   2108.93     65.90  1316   749     -2.76     -3.88   28.20    0
  -3   1   1  13395.42     64.70  1267   715      1.81     -1.01   25.50    0
  -2   1   1   7835.63     52.96  1219   682      0.40      1.25   20.30    0
  -1   1   1  34080.88     43.66  1173   651      2.51     -2.19    6.00  499 S
  -9   2   1    628.18    111.72  1588   893      0.03     -2.98   28.20    0
  -8   2   1    795.59    124.66  1540   860     -4.11     -0.45   27.40    0
  -7   2   1   1399.48     90.08  1490   828     -4.41      3.20   26.10    0
  -6   2   1   1220.56    106.75  1441   796     -2.58     -3.42   24.30    0
  -5   2   1   5133.57     87.08  1393   761      1.29      0.35   20.30    0
  -4   2   1   1751.61     72.81  1344   731      3.49      2.37   17.30    0
  -3   2   1   5085.37     62.22  1297   699      3.97      2.19   11.40    0
  -2   2   1   3004.30     55.45  1253   671     -1.10      0.77    1.30    0
  -1   2   1   1126.30     46.85  1220   646     -4.69      0.66  -16.10    0
  -8   3   1   2491.27    135.62  1566   843     -7.84      0.48   21.40    0
  -7   3   1   1268.38    125.18  1519   810     -4.93      2.65   19.20    0
  -6   3   1    441.70    109.63  1470   779     -2.95     -0.12   16.30    0
  -5   3   1   6474.86     95.57  1423   748     -0.14      1.27   12.30    0
  -4   3   1   3630.66     88.91  1379   719     -1.11      1.90    7.20    0
  -3   3   1   9918.42     81.67  1338   690      0.46      0.80    0.30    0
  -2   3   1   1407.88     65.17  1303   665      1.13     -2.39  -10.90    0
  -8   4   1    399.13    119.81  1597   827     -8.34      1.77   16.30    0
  -7   4   1   1332.38    125.47  1549   796      0.32      3.34   13.30    0
  -6   4   1   2619.79    103.71  1504   766      0.81      2.08    9.10    0
  -5   4   1    923.98    114.07  1462   736      0.10      5.58    5.10    0
  -4   4   1   1160.85     94.26  1422   710      1.52     -2.46   -0.80    0
  -3   4   1   1684.96     82.22  1386   682     -1.85      3.94   -7.80    0
  -2   4   1   3786.53     80.10  1354   660      1.09      4.84  -18.40    0
  -7   5   1    440.48    138.24  1587   786     -1.21      2.13    8.10    0
  -6   5   1    132.91    123.26  1544   758      4.16      5.58    4.00    0
  -5   5   1   1223.87    117.51  1505   729     -5.69     -0.19   -0.80    0
  -4   5   1   1188.07     99.53  1471   702     -5.05      2.68   -6.80    0
  -3   5   1   9097.90     94.44  1436   680     -6.78     -2.55  -15.10    0
  -7   6   1    566.67    118.21  1627   776     -7.55      3.25    3.00    0
  -6   6   1    892.65    140.54  1589   748     -4.96      4.59   -0.80    0
  -5   6   1    246.51    120.37  1551   721     -1.72      4.58   -5.70    0
  -4   6   1    812.89    112.76  1518   699     -3.45      0.66  -12.10    0
  -3   6   1   2696.50    100.23  1489   677     -5.76      1.13  -19.10    0
  -6   7   1     -9.54    113.78  1631   740     -6.65     -2.15   -4.90    0
  -5   7   1    774.71    137.12  1600   716     -5.01     -1.76  -10.10    0
  -4   7   1     80.32     97.85  1569   694      2.26      0.06  -16.10    0
  -3   7   1   2086.18     92.94  1545   673    -10.65      3.62  -22.20    0
  -4   8   1    192.43    132.82  1624   692     -3.22      4.11  -19.10    0
   5  -7   2   1401.89    119.95   579   513      0.34     -0.47  -18.40    0
   6  -7   2     89.45    127.36   549   490      5.20     -2.36  -12.90    0
   4  -6   2   1262.80     99.08   663   530      2.14      1.00  -20.30    0
   5  -6   2    639.51    114.06   632   510      3.58     -0.07  -14.20    0
   6  -6   2    339.55    122.96   597   487     -1.41      0.00   -8.90    0
   7  -6   2    353.51    146.39   554   458      9.22     -0.17   -4.90    0
   3  -5   2   5378.27     81.58   741   550      4.91     -1.55  -23.20    0
   4  -5   2   1761.50    109.78   713   529     -1.75      4.37  -15.10    0
   5  -5   2   5598.39    104.52   679   504      2.95     -3.35  -10.10    0
   6  -5   2   1722.57    104.05   638   477      4.28     -2.41   -4.90    0
   7  -5   2   1054.70    121.74   602   452      1.68      1.62   -0.80    0
   3  -4   2  15510.12     91.02   795   548      0.66      3.49  -17.20    0
   4  -4   2   1756.38     99.50   762   523      1.46      0.59  -10.10    0
   5  -4   2   1572.58    104.13   724   501     -1.18     -0.11   -3.70    0
   6  -4   2   2593.98    112.94   682   470      5.29      1.15    1.30    0
   7  -4   2    587.20    112.31   641   440      4.02      1.01    5.10    0
   8  -4   2   1404.81    119.97   597   413      6.27     -1.49    8.10    0
   2  -3   2   7757.64     67.84   877   565     -0.71     -2.85  -22.20    0
   3  -3   2  12380.87     78.05   846   543     -1.62      2.07  -10.90    0
   4  -3   2  10729.17     87.99   807   520     -1.38     -4.78   -3.70    0
   5  -3   2  10923.71     97.16   766   490     -3.66      1.39    3.00    0
   6  -3   2   2156.26    123.52   723   461      1.26      0.01    7.20    0
   7  -3   2   4204.02    114.74   678   430      3.12     -0.49   10.20    0
   8  -3   2    717.43    112.30   631   399      5.33      2.95   13.30    0
   2  -2   2  43926.37     74.83   930   561     -1.69      2.20  -12.90  428 S
   3  -2   2  19410.48     78.88   890   537      2.69     -3.77   -3.00    0
   4  -2   2   4258.21     86.96   849   507      0.91     -2.01    5.10    0
   5  -2   2   2726.63     98.56   805   478      1.08     -0.03   10.20    0
   6  -2   2   1257.06    103.30   756   446      1.90      0.87   14.30    0
   7  -2   2    569.79     99.77   711   417     -0.96     -0.41   17.30    0
   8  -2   2    325.64    107.13   661   383      1.06     -1.68   18.30    0
   9  -2   2     59.96    128.41   615   351     -6.41      1.66   20.30    0
   1  -1   2  30901.29     50.53  1013   578     -2.28     -0.10  -20.30  293 S
   2  -1   2  29432.48     62.31   975   556     -3.09     -1.12   -0.80  414 S
   3  -1   2  29594.86     73.65   930   526      3.36     -0.19    9.10   72 S
   4  -1   2  21473.03     84.85   884   495     -0.68      4.52   16.30    4 S
   5  -1   2   5199.10     87.25   837   464      1.36     -1.42   19.20    0
   6  -1   2   5897.56     99.19   788   432     -0.07      0.99   22.20    0
   7  -1   2   1207.84    119.54   739   399      4.20      0.94   23.20    0
   8  -1   2   1353.34    110.34   690   369     -0.49      0.06   24.30    0
   9  -1   2    539.26    110.80   639   334      3.11     -1.38   25.50    0
   1   0   2  23218.73     39.13  1057   573      2.28      1.53    6.00  474 S
   2   0   2   4870.32     50.68  1011   542      1.54      0.82   20.30    0
   3   0   2   8949.36     66.56   961   511      2.40      0.76   25.50    0
   4   0   2   3871.74     72.38   912   479     -0.35      1.51   27.40    0
   5   0   2   1946.04     81.43   861   447     -1.53     -0.89   28.90    0
   6   0   2    590.61    100.03   814   415      0.46     -1.74   30.30    0
   7   0   2   1355.29     94.86   760   380      2.90      0.12   31.20    0
   8   0   2    907.60    108.12   710   347      3.35     -2.29   31.20    0
   9   0   2    115.17    121.18   659   314      1.02      4.32   31.20    0
  -3   1   2  16201.34     64.12  1285   689     -3.21     -1.02   30.30   24 S
  -2   1   2  10932.83     53.27  1233   656     -0.51      0.61   27.40   25 S
  -1   1   2  49690.31     44.06  1181   622     -0.27     -1.01   18.30  513 S
  -9   2   2     97.04    126.27  1604   864     -2.17     -0.52   31.20    0
  -8   2   2    361.53     99.97  1554   832     -2.73      0.59   28.90    0
  -7   2   2   2911.17    114.49  1505   800     -1.51     -1.41   27.40    0
  -6   2   2   3084.95     78.82  1454   768     -4.57      1.38   26.10    0
  -5   2   2   9110.55     92.70  1406   736      1.26      1.65   24.30    0
  -4   2   2   8179.76     75.03  1357   703     -1.06     -2.00   21.40    0
  -3   2   2  12537.41     68.72  1307   670      2.13     -0.63   15.20    0
  -2   2   2  19243.73     63.04  1264   642      1.18     -0.18    7.20  209 S
  -1   2   2  27842.31     52.54  1226   615      5.38      1.01   -8.90  373 S
  -8   3   2    436.10    142.50  1580   814     -8.13     -0.92   23.20    0
  -7   3   2   3172.60    120.77  1530   783     -3.07      2.11   21.40    0
  -6   3   2   2743.92    105.99  1480   749     -2.46     -0.04   18.30    0
  -5   3   2   4769.04     94.00  1433   718      3.59      1.50   15.20    0
  -4   3   2   4150.63     85.52  1390   688      1.76      2.30   10.20    0
  -3   3   2  27247.38     80.16  1345   661      6.53      1.14    4.00   69 S
  -2   3   2   5740.28     71.32  1311   632     -3.59     -0.67   -6.80    0
  -1   3   2  17463.67     48.36  1278   610      0.75      0.56  -23.20  302 S
  -8   4   2    713.17    113.72  1609   799     -4.83      2.60   17.30    0
  -7   4   2    892.91    128.02  1560   766     -0.36      2.01   15.20    0
  -6   4   2   1839.72     93.22  1515   736      0.78      2.85   11.40    0
  -5   4   2   6704.34     83.58  1471   708     -5.09      3.32    8.10    0
  -4   4   2   1142.40     77.72  1429   677     -2.97      2.02    2.10    0
  -3   4   2   3327.15     86.38  1392   652     -7.30     -1.06   -5.70    0
  -2   4   2   3991.42     78.13  1360   629      0.11      1.91  -15.10    0
  -7   5   2   5065.92    122.62  1597   755     -4.95      4.04   10.20    0
  -6   5   2   1285.60    136.82  1555   725     -1.98     -1.14    6.00    0
  -5   5   2   2319.25    102.14  1510   697     -2.01      1.34    1.30    0
  -4   5   2   1112.73     93.49  1471   670     -1.59      2.64   -4.90    0
  -3   5   2   2971.48     88.63  1442   648     -5.27     -0.06  -12.10    0
  -2   5   2   9430.50     80.85  1412   626     -3.09      4.57  -21.30    0
  -7   6   2    462.08    160.64  1637   743     -5.32     -0.50    5.10    0
  -6   6   2   1114.43    121.93  1596   717     -4.68      1.77    0.30    0
  -5   6   2   1358.41    114.70  1557   693     -4.42      4.01   -3.70    0
  -4   6   2    694.51    111.46  1523   665     -3.40      2.87  -10.10    0
  -3   6   2    973.87    101.42  1494   644     -1.93      0.03  -17.20    0
  -6   7   2    529.66    108.38  1640   710     -5.07      6.73   -3.00    0
  -5   7   2   2789.31    114.94  1607   686     -5.93     -0.96   -8.90    0
  -4   7   2    395.17    123.24  1576   662     -2.71      5.26  -14.20    0
  -3   7   2   -157.66    108.45  1550   638      5.18     -3.42  -20.30    0
  -4   8   2   1356.93    111.55  1627   658     -7.54      3.95  -18.40    0
   5  -7   3    193.25    109.70   585   482      1.71      2.06  -19.10    0
   6  -7   3    326.80    126.71   555   459      4.23     -1.33  -14.20    0
   4  -6   3   1378.80    120.76   665   500      4.55     -1.83  -21.30    0
   5  -6   3    888.23    134.46   637   478      1.02      4.29  -15.10    0
   6  -6   3   1269.17    115.98   603   454      1.16      0.05  -10.90    0
   7  -6   3    413.19    124.46   566   428     -1.25      3.24   -5.70    0
   4  -5   3   2992.83     98.83   719   497     -1.73     -1.96  -17.20    0
   5  -5   3    538.89    119.31   686   474      2.76     -3.76  -10.90    0
   6  -5   3   1548.47    131.77   649   447     -1.42     -1.01   -5.70    0
   7  -5   3    747.80    147.40   609   419      3.86      4.35   -1.80    0
   3  -4   3   5369.42     89.56   802   512     -0.29     -2.08  -20.30    0
   4  -4   3   4530.21    102.00   769   494     -0.32     -0.98  -12.10    0
   5  -4   3   1926.31    109.96   733   467     -2.92      0.21   -5.70    0
   6  -4   3   1345.38    129.32   694   441      1.34     -0.05   -0.80    0
   7  -4   3    889.00    128.35   650   412      2.54      0.20    3.00    0
   8  -4   3   1898.34    167.05   609   381     -0.25      2.40    6.00    0
   3  -3   3   3082.45     91.36   853   512      0.15     -3.37  -14.20    0
   4  -3   3   4261.29     89.38   816   486      4.37     -2.67   -5.70    0
   5  -3   3    361.14     99.53   776   459      2.14     -0.71    0.30    0
   6  -3   3   4574.37    128.77   733   429     -1.77      1.69    5.10    0
   7  -3   3    204.56    102.53   689   401      2.53      0.47    8.10    0
   8  -3   3    206.58    148.83   643   369      2.57     -1.76   11.40    0
   2  -2   3  17932.18     70.03   934   530      1.63     -2.10  -17.20   82 S
   3  -2   3   7175.16     68.54   899   505      3.50     -2.63   -5.70    0
   4  -2   3   4880.80     72.00   859   477      1.98      4.23    2.10    0
   5  -2   3  12327.43     95.47   815   450     -0.29      2.13    8.10    0
   6  -2   3   2083.78     87.09   769   418     -0.11     -0.30   12.30    0
   7  -2   3   1342.32    118.57   721   386      6.44      0.38   14.30    0
   8  -2   3   2565.63    113.60   676   357     -0.31      4.02   17.30    0
   9  -2   3    266.75    119.48   625   323      4.19     -1.38   18.30    0
   2  -1   3  12983.22     59.50   983   524      3.18      0.24   -5.70  156 S
   3  -1   3  11149.73     74.08   942   496     -3.57      0.68    6.00   51 S
   4  -1   3  12887.58     73.44   895   467      4.18      1.79   12.30    0
   5  -1   3    989.59     85.92   849   435      4.55      3.29   16.30    0
   6  -1   3   1589.48    102.08   802   404      3.62     -0.55   19.20    0
   7  -1   3    282.93    112.71   752   373     -0.68     -4.45   21.40    0
   8  -1   3   4267.66    105.46   704   339     -1.20      2.43   23.20    0
   9  -1   3   1062.68    131.47   655   309      4.42      2.05   24.30    0
   1   0   3  29513.92     42.35  1067   543     -1.71     -0.82   -7.80  689 S
   2   0   3  33555.94     54.41  1021   515      1.01      0.34   13.30  356 S
   3   0   3  14922.08     65.80   976   482      1.66      1.18   20.30    0
   4   0   3  27188.94     82.67   927   451      0.12      1.91   23.20   51 S
   5   0   3   8352.79     80.39   876   421      1.55     -0.02   26.10    0
   6   0   3   3681.85     90.43   827   387      1.13     -0.20   27.40    0
   7   0   3   1424.49    107.73   775   355      6.93      1.86   28.20    0
   8   0   3   3379.56     96.42   725   322      6.32      1.66   28.20    0
   9   0   3    679.71    129.01   676   288      6.63      4.65   28.90    0
  -8   2   3    976.78    113.37  1569   804     -6.55      4.16   31.20    0
  -7   2   3   4251.54    107.93  1519   773      0.14      1.48   28.90    0
  -6   2   3   5380.39    100.08  1468   741     -0.31     -1.59   28.20    0
  -5   2   3  14913.20     88.57  1420   707     -1.54      4.53   27.40    0
  -4   2   3  10953.88     86.07  1371   676      1.24     -0.78   24.30    0
  -3   2   3   9942.51     67.55  1323   641     -0.06      2.12   20.30    0
  -2   2   3  18222.14     56.10  1273   611      0.39      0.45   13.30   24 S
  -1   2   3  25037.12     51.66  1232   583      0.46      3.53   -0.80  385 S
  -8   3   3    547.32    138.29  1593   786     -0.71      1.90   25.50    0
  -7   3   3    127.10    126.09  1545   754     -7.59      4.48   23.20    0
  -6   3   3   4400.32    105.74  1495   723     -0.64      2.38   21.40    0
  -5   3   3   3965.91    106.20  1447   691     -0.45      0.07   17.30    0
  -4   3   3  17128.54     91.62  1399   658      4.45      4.82   14.30    0
  -3   3   3   6012.63     80.28  1356   630     -3.11      0.46    7.20    0
  -2   3   3  17085.09     63.89  1315   600     -0.52      2.09   -1.80    4 S
  -1   3   3   3562.05     56.06  1283   578     -5.94     -2.55  -19.10    0
  -8   4   3    923.63    121.90  1622   768     -9.64      6.29   20.30    0
  -7   4   3    890.84    126.99  1574   739     -4.31      3.20   17.30    0
  -6   4   3   1189.22    111.21  1525   706      0.75      2.65   14.30    0
  -5   4   3   1971.10    106.64  1482   677     -0.96      3.31   10.20    0
  -4   4   3  12521.19     99.57  1437   650      4.36     -2.54    4.00    0
  -3   4   3  18736.45     89.68  1398   619     -0.42      5.51   -1.80    0
  -2   4   3  12116.52     77.12  1366   596     -0.40      2.15  -12.90    0
  -7   5   3   1018.53    109.40  1607   725     -5.36      7.67   12.30    0
  -6   5   3   1787.42    121.65  1564   697     -7.90      2.77    8.10    0
  -5   5   3    317.86    101.22  1520   669      3.28      3.88    4.00    0
  -4   5   3   9024.90    112.09  1480   641      3.88     -2.14   -3.00    0
  -3   5   3    686.12     85.96  1447   616      2.62      0.25   -8.90    0
  -2   5   3   3674.18     73.51  1417   593     -4.15      2.41  -19.10    0
  -7   6   3    651.44    136.48  1647   713      1.47     -0.69    6.00    0
  -6   6   3   2616.37     95.15  1604   685     -3.04      0.24    2.10    0
  -5   6   3   2344.89    120.09  1564   660     -5.74      2.08   -3.00    0
  -4   6   3   1721.44    111.95  1530   632     -4.87      4.02   -7.80    0
  -3   6   3   1110.39     96.57  1498   611      1.16      2.52  -15.10    0
  -6   7   3    178.20    141.51  1647   679      0.59      1.20   -3.00    0
  -5   7   3    368.52    127.14  1616   653     -0.65      0.39   -6.80    0
  -4   7   3   3204.38     99.35  1581   629     -8.27     -0.06  -12.90    0
  -3   7   3    877.36    105.57  1552   608     -5.93      3.75  -19.10    0
  -4   8   3    447.53    132.85  1632   626     -8.50      6.37  -16.10    0
  -3   8   3   1066.35     97.58  1608   605    -14.11      5.96  -22.20    0
   5  -7   4    337.07    120.71   592   446      5.04      4.75  -20.30    0
   4  -6   4   4673.39     79.22   669   466      3.87      0.06  -23.20    0
   5  -6   4    212.14    119.62   642   446     -1.90      4.06  -17.20    0
   6  -6   4    631.20    147.85   610   424      3.52      0.75  -12.10    0
   4  -5   4    453.18     86.37   724   465     -2.85     -1.10  -19.10    0
   5  -5   4   1442.53    104.65   694   441     -1.74     -1.87  -12.90    0
   6  -5   4    463.25    113.23   658   415      3.39      2.54   -7.80    0
   7  -5   4    375.85    112.19   618   393      3.96     -4.46   -3.70    0
   3  -4   4   3886.97     76.45   806   482      2.03     -0.76  -22.20    0
   4  -4   4   1453.31    104.92   776   461     -1.05     -3.37  -14.20    0
   5  -4   4    567.39    119.15   741   434     -0.73      3.71   -7.80    0
   6  -4   4    514.60    122.59   700   410      6.65      2.08   -3.00    0
   7  -4   4    526.65    127.25   658   381      2.43      1.75    1.30    0
   8  -4   4    177.29    125.68   617   354      0.90      5.00    4.00    0
   3  -3   4   5776.86     84.16   857   479     -0.60      2.18  -16.10    0
   4  -3   4   6187.59     98.32   824   457     -0.82     -0.11   -8.90    0
   5  -3   4   5329.45    106.25   784   427      6.22      3.39   -1.80    0
   6  -3   4   2483.74    109.85   743   399      1.74     -0.60    2.10    0
   7  -3   4   1338.26    123.55   701   370      2.71      1.40    6.00    0
   8  -3   4    385.45    127.58   654   341      4.45      3.12    9.10    0
   2  -2   4   9338.22     67.68   941   495     -2.45      2.25  -20.30    0
   3  -2   4    701.05     71.01   908   476      2.02      0.14   -8.90    0
   4  -2   4   1689.54     85.06   868   448      5.63     -2.16   -0.80    0
   5  -2   4   3112.38    105.64   825   418      3.13      0.06    5.10    0
   6  -2   4    510.51    111.71   780   389      0.24      2.06    9.10    0
   7  -2   4   1824.89    121.72   734   359      7.95      2.33   12.30    0
   8  -2   4    442.28    108.14   686   326      4.50      4.12   15.20    0
   2  -1   4   2101.22     60.89   991   494     -4.39     -1.44  -10.90    0
   3  -1   4   6823.77     72.60   948   466      2.47      4.01    1.30    0
   4  -1   4   2403.14     86.26   907   438      1.61     -2.22    8.10    0
   5  -1   4   3001.47     83.84   860   407      4.53     -0.98   13.30    0
   6  -1   4    733.32     83.69   814   376      2.86      0.28   16.30    0
   7  -1   4   2610.66     92.59   764   343      6.16      2.75   18.30    0
   8  -1   4    589.09    108.95   718   311      5.12      0.89   20.30    0
   9  -1   4    414.60    140.68   668   279      4.93      4.54   22.20    0
   1   0   4   7931.55     40.85  1072   512      2.54     -1.04  -18.40    3 S
   2   0   4  18767.47     56.22  1034   484     -3.97      1.28    6.00  204 S
   3   0   4   5960.36     58.67   985   454      4.40      3.13   14.30    0
   4   0   4   5791.32     76.23   941   423      2.90      1.86   19.20    0
   5   0   4   1829.81     94.10   891   391      3.91      1.36   22.20    0
   6   0   4   1949.55     96.85   841   359     -1.39     -0.45   25.50    0
   7   0   4    647.97     84.46   791   326      6.02      1.63   25.50    0
   8   0   4    788.90    104.48   741   295      6.10      4.15   26.10    0
   9   0   4    100.60    106.56   692   262      5.84     -1.13   27.40    0
   1   1   4  21336.08     32.84  1114   505     -1.40     -1.53   24.30  553 S
   2   1   4   3483.03     38.06  1063   470     -2.75     -1.22   31.20    0
  -6   2   4    642.64     86.95  1484   712      1.73      4.42   31.20    0
  -5   2   4   2022.64     87.59  1437   681     -3.43      2.44   30.30    0
  -4   2   4   7769.22     80.81  1383   649      1.71      0.86   28.20    0
  -3   2   4   4154.37     66.04  1336   616     -2.65     -3.02   24.30    0
  -2   2   4  10007.29     57.51  1287   581      2.82      2.88   20.30    0
  -1   2   4  13908.59     46.20  1240   553     -1.48     -0.09    7.20   86 S
  -8   3   4   1020.41    112.83  1608   759     -8.11      2.31   27.40    0
  -7   3   4   4270.17    123.35  1558   726     -5.73      1.70   25.50    0
  -6   3   4    315.42    109.83  1510   694      3.06      1.27   23.20    0
  -5   3   4   3599.03     93.16  1460   663     -1.27      2.94   21.40    0
  -4   3   4   1789.18     87.76  1412   630      3.56      1.35   16.30    0
  -3   3   4   6088.81     74.65  1365   600      4.08      2.70   12.30    0
  -2   3   4    945.50     64.81  1322   572      1.16      0.13    3.00    0
  -1   3   4   6997.24     57.16  1288   547      4.55     -0.17  -12.10    0
  -8   4   4    146.39    138.46  1634   742     -3.34      5.98   21.40    0
  -7   4   4    275.62    128.30  1587   710     -1.08     -1.07   19.20    0
  -6   4   4    590.00    113.07  1539   678     -1.18      3.43   16.30    0
  -5   4   4   6601.93     98.67  1491   648      0.54      2.31   12.30    0
  -4   4   4   4132.17     85.05  1448   619     -4.37      0.17    7.20    0
  -3   4   4   5718.87     79.52  1406   590      2.03     -0.52    0.30    0
  -2   4   4   3498.14     78.39  1371   566     -3.46     -3.92   -8.90    0
  -7   5   4   1369.36    128.81  1618   696     -2.53      3.30   13.30    0
  -6   5   4   1063.74    106.34  1574   666     -3.52      5.01   10.20    0
  -5   5   4   3468.60    100.06  1531   636      0.60      4.56    6.00    0
  -4   5   4    865.06     91.89  1489   609     -4.18     -1.97    0.30    0
  -3   5   4   2498.24     81.31  1456   583     -4.92     -0.09   -6.80    0
  -2   5   4    576.54     81.36  1421   561     -3.48     -3.29  -16.10    0
  -6   6   4    536.34    106.44  1613   655     -5.60      1.71    5.10    0
  -5   6   4   1757.44    114.19  1573   628     -5.73      2.18    0.30    0
  -4   6   4    328.14    101.64  1539   602      4.29      2.22   -6.80    0
  -3   6   4   2575.11     97.10  1505   578     -3.45     -0.92  -12.90    0
  -2   6   4    991.38     84.70  1475   558     -5.51      4.66  -21.30    0
  -5   7   4     71.12    119.78  1615   620     -2.27     -0.08   -4.90    0
  -4   7   4   1057.11    112.50  1586   598     -2.51      1.61  -10.90    0
  -3   7   4   1075.39    121.48  1555   575     -1.17      2.47  -18.40    0
  -4   8   4    218.63    103.36  1639   594     -5.66      2.13  -14.20    0
  -3   8   4    -75.03    114.52  1613   570     -0.16      0.73  -20.30    0
   5  -7   5    617.63    113.98   595   416      3.57     -0.78  -22.20    0
   5  -6   5   1066.02    138.67   646   413      5.76      2.74  -18.40    0
   6  -6   5   1029.81    130.62   617   390      6.38      1.34  -12.90    0
   4  -5   5   1916.19     96.31   731   429     -0.57      2.97  -20.30    0
   5  -5   5    168.51    103.77   700   410      2.39     -4.67  -14.20    0
   6  -5   5   2646.06    119.29   664   385      3.27     -4.49  -10.10    0
   7  -5   5    247.31    117.89   623   358     -0.18     -0.34   -4.90    0
   4  -4   5    950.84    108.01   780   429      0.28      0.60  -16.10    0
   5  -4   5   3186.61    119.54   747   404     -0.99      0.52  -10.10    0
   6  -4   5    585.18    121.65   706   377      1.55     -1.82   -4.90    0
   7  -4   5    679.58    118.38   670   352     -0.22      0.76   -0.80    0
   8  -4   5    907.92    143.96   627   321      5.52      2.26    2.10    0
   3  -3   5   5255.54     98.39   863   447     -1.67     -1.58  -19.10    0
   4  -3   5   6298.24     77.83   831   424     -0.80     -1.68  -10.90    0
   5  -3   5   5049.78    102.08   789   396      1.55      0.50   -4.90    0
   6  -3   5   3655.06     94.45   750   370      1.40      0.35    1.30    0
   7  -3   5    670.36    108.89   710   340     -1.61      0.43    5.10    0
   8  -3   5   3601.76    117.95   666   312      3.85      0.88    8.10    0
   3  -2   5   7773.39     74.91   914   444      1.63     -1.13  -12.10    0
   4  -2   5   2353.56     79.58   876   420     -1.17      0.32   -3.70    0
   5  -2   5   4251.27     86.12   835   388      3.63      1.45    2.10    0
   6  -2   5   3902.76    119.84   793   359      2.01     -5.91    6.00    0
   7  -2   5   2825.95    110.69   747   329      1.82      0.52   10.20    0
   8  -2   5    619.91    109.26   699   299      5.77     -1.46   13.30    0
   2  -1   5  24000.17     71.30   995   462      3.68     -6.47  -16.10  165 S
   3  -1   5   3356.69     77.55   958   437      4.67      3.14   -3.00    0
   4  -1   5   7277.05     83.61   917   407      1.63      1.66    5.10    0
   5  -1   5   2217.12     94.07   873   378      0.89     -3.67   10.20    0
   6  -1   5   1647.76    100.16   824   346      3.94      1.59   14.30    0
   7  -1   5    646.29     96.89   779   317      0.72      4.51   17.30    0
   8  -1   5   1785.66    104.77   732   284      2.73      6.46   19.20    0
   2   0   5  15371.55     55.64  1043   456      2.14      3.40   -0.80  116 S
   3   0   5  23746.71     68.32   998   426      3.64      3.01    9.10   80 S
   4   0   5   7608.56     76.77   952   395      1.04      1.22   16.30    0
   5   0   5  13977.78     86.41   905   362     -2.50      3.75   20.30    0
   6   0   5   5476.26     93.50   856   332      4.32      0.57   21.40    0
   7   0   5   3142.30    101.23   807   299      5.67     -0.62   23.20    0
   8   0   5   1569.27    128.22   757   268      5.84      1.19   24.30    0
   9   0   5    865.48    108.30   707   235      1.74      3.08   26.10    0
   1   1   5   7051.98     33.18  1125   473      0.73     -0.12    5.10   91 S
   2   1   5  26041.43     52.22  1078   443     -3.72      0.32   22.20  204 S
   3   1   5   4318.78     63.17  1028   410      4.42     -2.21   25.50    0
   4   1   5  16009.80     75.27   978   379      0.89      0.68   28.90    0
   5   1   5   1846.92     86.91   928   346      2.31      2.40   28.90    0
   6   1   5   7229.99     81.09   878   312      1.90      3.68   31.20    0
   7   1   5    565.65     91.65   828   279      2.84      3.11   31.20    0
  -4   2   5   2311.37     61.02  1400   620     -0.63      0.96   31.20    0
  -3   2   5  25922.68     76.87  1353   589     -0.54     -0.69   30.30   63 S
  -2   2   5  13572.56     62.08  1300   554     -3.09      0.17   25.50    2 S
  -1   2   5  19292.47     46.17  1251   523      0.17      0.56   17.30  205 S
  -8   3   5   1460.67    102.87  1622   732     -6.86      3.81   28.90    0
  -7   3   5   1871.11     91.32  1573   699     -4.33      1.90   27.40    0
  -6   3   5   5895.85    108.02  1522   668     -1.04      3.53   26.10    0
  -5   3   5   1933.74     94.17  1474   636      1.16      3.29   24.30    0
  -4   3   5   4437.36     77.69  1426   601     -2.12      1.76   20.30    0
  -3   3   5   7777.37     71.16  1377   571     -0.51      2.05   16.30    0
  -2   3   5  20499.36     68.86  1332   541     -0.16      1.32    7.20   36 S
  -1   3   5   2770.27     54.11  1296   513      0.35     -0.61   -6.80    0
  -8   4   5    271.01    145.85  1648   713      3.75     -2.51   23.20    0
  -7   4   5    828.44    123.40  1599   682     -3.96      3.52   21.40    0
  -6   4   5   1050.43    108.86  1549   649     -2.46      2.46   18.30    0
  -5   4   5   2444.87     96.48  1502   618     -0.13      0.53   15.20    0
  -4   4   5   6816.32    100.25  1458   588      1.16      2.16   10.20    0
  -3   4   5  15973.74     88.27  1415   558      2.63      4.93    5.10    0
  -2   4   5   4689.76     70.64  1376   532     -3.65      1.04   -5.70    0
  -1   4   5   8568.53     65.89  1348   507     -4.86      3.02  -20.30    0
  -7   5   5    646.97    131.27  1628   666      2.75      2.90   15.20    0
  -6   5   5   1538.40    117.62  1583   636     -1.67      6.32   12.30    0
  -5   5   5    585.65    104.33  1540   608     -6.19      3.91    8.10    0
  -4   5   5   3644.85     98.25  1498   577      0.27      4.02    2.10    0
  -3   5   5   2293.24     86.60  1459   554     -3.09     -0.45   -3.70    0
  -2   5   5   8475.38     81.95  1428   527     -8.12      4.18  -12.90    0
  -6   6   5   1631.66    120.58  1623   624     -0.28     -0.79    6.00    0
  -5   6   5   1013.71    100.48  1581   596     -0.98      0.10    2.10    0
  -4   6   5    713.29     96.37  1542   573     -1.30      0.76   -3.70    0
  -3   6   5   1993.94     88.58  1508   546      0.81      3.19  -10.10    0
  -2   6   5   2076.03     89.69  1482   522     -0.59      6.46  -20.30    0
  -5   7   5    146.07    120.50  1625   591     -2.51     -3.69   -3.00    0
  -4   7   5    611.10    116.18  1592   567     -2.24      4.74   -8.90    0
  -3   7   5    123.46    121.63  1560   543     -4.10     -1.60  -16.10    0
  -4   8   5    553.98    128.59  1644   560     -8.01      4.78  -12.90    0
  -3   8   5   1214.00    112.05  1615   540     -9.76      5.03  -19.10    0
   5  -7   6    460.92     93.48   600   383      1.75     -0.99  -22.20    0
   5  -6   6   1783.98    116.75   652   381      0.47      5.66  -19.10    0
   6  -6   6    203.03    123.80   622   359     -2.66      3.56  -15.10    0
   4  -5   6    675.51     97.11   734   398     -4.34     -2.78  -22.20    0
   5  -5   6    773.69    103.35   703   378      3.11     -2.13  -16.10    0
   6  -5   6    290.00    112.32   671   354      1.78     -0.14  -10.90    0
   7  -5   6    250.35    121.38   637   328      3.63     -2.80   -6.80    0
   4  -4   6    456.46    107.38   785   395      2.70      1.89  -18.40    0
   5  -4   6   2249.93     95.82   754   374     -2.57      3.39  -12.10    0
   6  -4   6   1155.64    104.04   721   347      0.63      0.99   -6.80    0
   7  -4   6   1381.45    116.59   677   321      6.25     -1.29   -3.00    0
   3  -3   6   5069.72     85.44   866   414     -0.43      0.22  -21.30    0
   4  -3   6   2996.98    101.63   838   391      5.37     -1.37  -12.90    0
   5  -3   6   2690.38     87.20   804   366     -2.39     -3.02   -6.80    0
   6  -3   6   2444.94    103.80   762   340      5.25      4.90   -0.80    0
   7  -3   6   2788.19    125.39   718   312      3.01      4.56    3.00    0
   8  -3   6   2179.89    137.52   677   281      3.36      3.57    6.00    0
   3  -2   6   5014.07     76.06   920   411      0.03     -0.36  -15.10    0
   4  -2   6   3402.39     98.25   884   386     -4.82     -2.55   -5.70    0
   5  -2   6   6949.44     98.59   845   360     -1.60     -2.84   -0.80    0
   6  -2   6   2523.06    123.42   802   329     -3.05      0.72    5.10    0
   7  -2   6    260.67    124.51   758   301     -0.01     -5.11    8.10    0
   8  -2   6    -44.87    144.61   711   269     -0.07     -0.24   11.40    0
   2  -1   6   8672.36     68.70  1004   427     -0.98      2.75  -20.30    0
   3  -1   6   8117.96     74.01   971   405      0.53     -5.03   -6.80    0
   4  -1   6   4865.75     81.17   927   377      0.26      7.23    2.10    0
   5  -1   6   2140.43    110.24   884   349      1.33      2.87    7.20    0
   6  -1   6   2272.04    107.97   837   318      0.12     -3.24   12.30    0
   7  -1   6   1919.47    115.07   790   286      5.60      3.43   14.30    0
   8  -1   6    690.31    109.83   744   255      7.10      2.29   16.30    0
   2   0   6  13437.84     59.25  1054   424     -8.16      2.61   -6.80    0
   3   0   6  12068.98     74.91  1009   395      1.12      1.53    5.10    0
   4   0   6   6117.57     80.84   963   365      6.16      2.34   11.40    0
   5   0   6   1267.25     82.34   917   335      4.71      1.72   16.30    0
   6   0   6   1016.27     97.89   870   303      2.98      1.55   19.20    0
   7   0   6    384.18    109.14   820   272      2.42     -2.49   21.40    0
   8   0   6   1934.45    101.78   771   239      1.47      4.40   22.20    0
   1   1   6  12313.88     37.75  1135   444      6.68     -4.65  -15.10  106 S
   2   1   6  19006.20     52.24  1090   415      1.03     -0.27   13.30   72 S
   3   1   6   7672.03     64.78  1044   382      3.06      2.16   20.30    0
   4   1   6   6211.26     79.38   994   353      3.28     -2.03   24.30    0
   5   1   6   3553.42     82.07   945   319     -4.44     -1.38   27.40    0
   6   1   6   2166.18     89.33   893   287      0.28      1.68   28.20    0
   7   1   6   3216.27    104.81   843   254      4.25      3.37   28.20    0
   8   1   6    389.68    123.85   793   220      5.18      2.21   28.90    0
  -1   2   6  11216.00     36.60  1265   496     -0.08     -1.37   28.90    0
  -8   3   6   1191.80    116.12  1637   704     -6.61      5.87   31.20    0
  -7   3   6   3327.37    110.44  1590   673     -9.25      3.28   30.30    0
  -6   3   6   1010.21    101.99  1536   640     -5.20      1.03   28.20    0
  -5   3   6   1778.82     88.18  1487   608     -0.93      1.40   26.10    0
  -4   3   6   6096.34     87.75  1439   574      0.30      0.35   23.20    0
  -3   3   6   9926.85     70.98  1391   542     -2.62      2.72   19.20    0
  -2   3   6   8312.29     63.74  1341   510      1.59      0.98   14.30    0
  -1   3   6   7552.89     50.29  1300   481     -2.62      1.40    2.10    0
  -7   4   6    291.62    129.59  1613   653      2.68      5.02   23.20    0
  -6   4   6   1285.23    107.96  1564   620     -1.22      6.24   20.30    0
  -5   4   6   2528.75     93.69  1514   589     -5.21      3.04   18.30    0
  -4   4   6   3251.32     91.02  1468   559      2.28      3.50   13.30    0
  -3   4   6   2754.92     80.41  1424   530     -1.96      1.96    8.10    0
  -2   4   6   2520.07     69.08  1383   501     -0.97      0.23    0.30    0
  -1   4   6   2719.96     62.13  1350   478     -1.99     -0.34  -15.10    0
  -7   5   6     82.76    129.97  1642   638      6.09      0.08   16.30    0
  -6   5   6    848.00    114.11  1593   606      2.02      2.62   14.30    0
  -5   5   6   6985.64    111.52  1549   576     -2.20      6.18   11.40    0
  -4   5   6   4889.52    113.37  1508   547     -1.92      6.42    6.00    0
  -3   5   6   2070.58     89.83  1466   519     -1.75      2.14   -1.80    0
  -2   5   6   1903.51     76.02  1432   495     -6.22      2.18  -10.10    0
  -6   6   6     -1.08    124.48  1631   595      2.32      3.53    9.10    0
  -5   6   6    465.98    110.08  1589   569     -3.99     -1.84    4.00    0
  -4   6   6   2176.48    103.62  1551   540     -5.27      3.96   -0.80    0
  -3   6   6   2334.20     92.02  1515   516     -5.16     -0.54   -8.90    0
  -2   6   6     50.47     88.53  1484   491      0.08      0.07  -18.40    0
  -5   7   6   2020.53    104.67  1634   559     -3.84      1.81   -0.80    0
  -4   7   6    128.53    108.08  1599   532      3.11     -1.57   -7.80    0
  -3   7   6    631.91    115.31  1567   509     -3.78      6.03  -12.90    0
  -2   7   6   1858.13     91.25  1538   490     -3.63      7.54  -21.30    0
  -3   8   6    435.99    110.50  1618   506     -6.04      0.62  -18.40    0
   5  -6   7     90.86    117.81   656   349     -0.95     -0.37  -21.30    0
   6  -6   7    362.25    122.84   626   327      1.87     -3.26  -16.10    0
   5  -5   7   3396.06    112.81   709   344      0.64     -0.52  -18.40    0
   6  -5   7    637.24    119.74   679   321      4.93     -2.72  -12.90    0
   4  -4   7    848.75    108.34   793   361     -1.24     -0.52  -20.30    0
   5  -4   7  22334.38    133.46   762   341      1.45     -3.78  -14.20    0
   6  -4   7   5097.68    117.45   726   318      5.19     -6.80   -8.90    0
   7  -4   7    330.15    137.17   686   292     -0.44     -1.16   -3.70    0
   3  -3   7   2032.19     54.58   871   381     -0.42     -2.19  -23.20    0
   4  -3   7   2860.03    100.53   843   360      2.63     -3.25  -15.10    0
   5  -3   7   3454.28     96.65   809   334     -4.51      3.03   -7.80    0
   6  -3   7   3106.53     93.70   768   310      2.86      6.48   -3.00    0
   7  -3   7   1687.20    124.44   729   281     -0.29      1.58    0.30    0
   8  -3   7   -149.21    122.48   685   254     -1.36      3.68    4.00    0
   3  -2   7   4689.96     90.05   925   379      0.66      4.57  -17.20    0
   4  -2   7   1479.97     90.66   891   354      4.75     -1.84  -10.10    0
   5  -2   7    721.55     97.16   853   327     -4.36      2.31   -1.80    0
   6  -2   7   1466.76     99.89   812   299      3.20      4.78    2.10    0
   7  -2   7   1282.87    140.17   769   270     -1.60      0.93    6.00    0
   8  -2   7     71.39    123.96   722   241      5.43      3.97    9.10    0
   2  -1   7   2430.36     44.16  1007   396     -9.78     -1.75  -22.20    0
   3  -1   7   7055.05     78.17   974   373      2.36      2.92  -10.10    0
   4  -1   7   5533.47     91.48   937   348     -4.12      2.70   -0.80    0
   5  -1   7   4078.76    100.88   894   318     -3.44      2.55    5.10    0
   6  -1   7    237.68    107.60   850   290     -1.00     -0.47    8.10    0
   7  -1   7   1323.23    117.77   803   258      4.83      2.14   12.30    0
   8  -1   7    624.76    105.30   754   226      7.03      4.68   14.30    0
   2   0   7   6914.39     61.05  1059   393     -0.54     -2.46  -14.20    0
   3   0   7   4410.67     68.85  1019   366     -2.68     -1.80    0.30    0
   4   0   7   1802.47     81.33   976   338      3.42      2.92    7.20    0
   5   0   7   1866.17     79.59   929   307      0.46      0.22   13.30    0
   6   0   7    308.13     97.66   882   276      2.68      1.67   17.30    0
   7   0   7   3021.88    114.24   832   242      6.92      4.80   18.30    0
   8   0   7    838.48    105.95   785   212      1.81      3.34   21.40    0
   2   1   7   5971.57     52.37  1101   384      6.19     -1.06    2.10    0
   3   1   7   8450.42     65.43  1054   354      3.65      0.59   15.20    0
   4   1   7   3296.84     77.68  1009   323      3.44      1.03   19.20    0
   5   1   7   8921.14     91.35   958   291      4.82      2.66   22.20    0
   6   1   7   1395.34     92.92   910   260      3.27      1.31   24.30    0
   7   1   7    754.88    104.66   859   227      1.74     -0.77   26.10    0
   8   1   7     39.27    114.63   808   195      3.74      3.34   28.20    0
  -6   3   7    841.83     89.63  1552   611     -2.24      6.63   31.20    0
  -5   3   7   4256.24     91.91  1502   580     -1.60      2.08   28.90    0
  -4   3   7   4904.84     91.84  1451   548      0.70      0.98   28.20    0
  -3   3   7   6699.63     76.71  1403   514     -1.28      3.22   25.50    0
  -2   3   7   4263.85     60.97  1356   482     -1.42     -0.04   19.20    0
  -1   3   7  14612.39     54.06  1309   452     -4.45      0.09    8.10    0
   0   3   7   3021.31     33.98  1276   424      1.35      4.26  -20.30    0
  -7   4   7    789.23    125.71  1626   625     -4.34      5.96   25.50    0
  -6   4   7    456.75    113.31  1578   595     -4.46      2.04   24.30    0
  -5   4   7   1877.00    107.43  1529   560     -1.82      3.39   20.30    0
  -4   4   7    574.66     78.83  1481   531     -3.60      2.37   17.30    0
  -3   4   7   3825.49     78.31  1434   498     -2.02      2.25   11.40    0
  -2   4   7   3744.72     73.17  1391   469      2.81      4.39    5.10    0
  -1   4   7   3145.93     61.77  1356   446     -1.66     -0.95   -8.90    0
  -6   5   7    449.01    116.41  1607   579     -8.93      4.01   17.30    0
  -5   5   7   1863.52     97.76  1560   547     -0.46      5.64   13.30    0
  -4   5   7   1544.49    104.54  1515   518     -2.08      7.95    9.10    0
  -3   5   7   1938.56     90.60  1472   489      2.50      1.17    1.30    0
  -2   5   7   3103.00     81.74  1439   462     -5.81      3.97   -7.80    0
  -1   5   7   3499.45     72.83  1409   442     -5.03      5.01  -19.10    0
  -5   6   7   2207.54    122.06  1599   537     -5.82      7.13    7.20    0
  -4   6   7    228.89     88.55  1556   508     -4.21      4.88    1.30    0
  -3   6   7   2551.30     95.06  1517   481     -5.91      8.82   -4.90    0
  -2   6   7    104.94     86.57  1488   460      3.15      1.65  -16.10    0
  -4   7   7    546.81    101.68  1603   504     -8.53      5.95   -3.70    0
  -3   7   7   1490.23    110.90  1571   478     -7.61      3.45  -10.90    0
  -2   7   7   1006.60     96.12  1545   454     -5.86      6.36  -20.30    0
   5  -6   8    -45.24    118.89   663   315      1.48     -4.57  -22.20    0
   5  -5   8    470.47    102.48   715   313     -0.47      0.24  -19.10    0
   6  -5   8    377.16    127.13   685   290     -0.48     -0.20  -14.20    0
   4  -4   8   7067.42    113.12   795   331      0.63      1.43  -21.30    0
   5  -4   8   1162.59    124.89   766   309      2.83      1.62  -15.10    0
   6  -4   8   1000.04    138.09   732   284     -1.80     -1.38  -10.10    0
   7  -4   8    770.08    115.20   695   258     -1.81      2.73   -5.70    0
   4  -3   8   6792.08    106.39   849   328      2.58      3.31  -17.20    0
   5  -3   8   3563.59     91.20   815   303     -6.67      5.08  -10.10    0
   6  -3   8    387.07     97.33   774   277      3.18     -0.23   -4.90    0
   7  -3   8    313.22    142.24   738   250      2.67      0.47    0.30    0
   3  -2   8   3097.62     78.70   932   343     -0.83      4.12  -20.30    0
   4  -2   8  12100.21    107.23   899   324     -5.32      1.60  -10.90    0
   5  -2   8    338.48     96.43   858   296     -4.63     -3.36   -4.90    0
   6  -2   8   2372.53    113.16   821   270      2.11      2.40    0.30    0
   7  -2   8    216.64    105.40   777   243      0.24     -2.20    4.00    0
   8  -2   8    967.93    113.72   734   212      2.21      0.85    7.20    0
   3  -1   8   8248.36     80.70   983   342      1.06      3.96  -12.90    0
   4  -1   8    850.51     86.04   941   315      4.41      5.72   -4.90    0
   5  -1   8   2263.68     81.86   901   289      2.23      4.82    1.30    0
   6  -1   8   3395.06    115.46   860   260     -1.15      3.46    7.20    0
   7  -1   8    822.68    127.93   815   229      4.71      0.81   10.20    0
   8  -1   8   1583.89    106.91   768   198      5.05      5.27   12.30    0
   2   0   8  30089.67     70.38  1064   361     -1.32      3.81  -17.20  141 S
   3   0   8   1457.18     70.31  1027   339      4.38     -2.55   -3.70    0
   4   0   8   9142.07     87.95   986   306     -6.44      1.61    5.10    0
   5   0   8   5352.15     90.77   940   278      6.44      3.68    9.10    0
   6   0   8   3455.08     96.59   894   247      5.07      4.92   13.30    0
   7   0   8    539.15     93.57   847   215      2.69      4.60   16.30    0
   8   0   8   1559.43    101.58   797   182      6.30      2.49   18.30    0
   2   1   8   2214.86     53.60  1109   356      3.12      1.57   -3.00    0
   3   1   8   7029.70     64.34  1067   327      5.28      2.63    8.10    0
   4   1   8   3859.55     71.53  1021   295      1.80     -0.81   16.30    0
   5   1   8   4832.21     89.34   973   262      1.19      3.71   20.30    0
   6   1   8   3441.47     89.79   923   232      2.31      2.00   21.40    0
   7   1   8   1631.45     97.10   875   198      2.80      3.34   23.20    0
   8   1   8     47.18    123.98   824   165     -0.73     -3.87   25.50    0
   2   2   8  13427.44     50.06  1146   343     -2.20     -0.58   22.20    0
   3   2   8   3142.46     57.74  1096   310      5.38     -0.14   25.50    0
   4   2   8   8852.93     75.29  1046   278      2.76      0.77   28.90    0
   5   2   8   1730.30     76.57   996   245      0.35      0.86   28.90    0
   6   2   8   4868.32     77.46   948   213      4.17      1.92   30.30    0
  -4   3   8   1156.72     77.46  1467   519      1.89      4.50   31.20    0
  -3   3   8   6583.76     76.36  1420   488     -1.56      1.44   30.30    0
  -2   3   8  10858.86     61.15  1369   455      0.40      1.82   27.40    0
  -1   3   8   7541.83     50.30  1320   423      3.34      2.05   21.40    0
  -7   4   8   1258.96    116.02  1639   600    -11.04      2.29   28.20    0
  -6   4   8   2253.85    110.71  1590   567     -5.42      7.01   26.10    0
  -5   4   8    789.02     97.21  1542   535     -1.71      3.89   24.30    0
  -4   4   8   3105.71     89.88  1494   500      1.11      3.85   20.30    0
  -3   4   8   3044.57     81.36  1446   471     -1.63      0.32   17.30    0
  -2   4   8  19102.36     70.01  1401   441     -3.61      0.14    8.10    0
  -1   4   8   2130.31     59.33  1360   411     -1.64      5.72   -1.80    0
  -6   5   8    981.47     90.77  1617   548     -4.54      4.69   18.30    0
  -5   5   8   1758.65     99.44  1570   517      0.61      4.29   15.20    0
  -4   5   8   1154.94     89.52  1526   488     -6.25      5.15   12.30    0
  -3   5   8   2165.67     90.95  1483   458     -5.69      1.64    5.10    0
  -2   5   8   1418.84     76.03  1444   431     -1.45      3.89   -1.80    0
  -1   5   8   1792.56     74.93  1413   409     -6.37      2.62  -17.20    0
  -5   6   8    293.08    128.53  1609   507     -2.46      5.06    8.10    0
  -4   6   8   3384.03    104.87  1565   479     -2.24      5.63    3.00    0
  -3   6   8   1618.50     93.95  1527   450     -8.82      6.64   -1.80    0
  -2   6   8   2787.55     82.48  1495   428     -7.06     -0.28  -12.10    0
  -4   7   8    851.74    119.40  1609   471     -0.30      3.43   -3.00    0
  -3   7   8    350.04    109.55  1577   447     -6.82      1.38   -8.90    0
  -2   7   8    211.86     95.83  1546   423     -3.06      5.74  -18.40    0
   5  -5   9    784.34    112.98   722   277      0.13      5.91  -20.30    0
   6  -5   9    171.05    149.29   690   258     -0.48      1.38  -15.10    0
   4  -4   9    507.78     70.79   799   297     -0.39     -1.29  -23.20    0
   5  -4   9    285.00    110.80   772   277      0.39      1.90  -17.20    0
   6  -4   9    978.58    109.91   739   253      4.34      3.50  -10.90    0
   4  -3   9    417.50    101.70   853   295     -2.42      3.08  -18.40    0
   5  -3   9   3823.79     97.41   822   274      1.21      4.70  -12.10    0
   6  -3   9    382.49    124.79   789   246     -4.97      2.00   -6.80    0
   7  -3   9    194.55    135.12   745   221     -1.36     -0.89   -3.00    0
   3  -2   9    556.67     66.31   936   313      0.65      2.59  -22.20    0
   4  -2   9   1519.38     94.55   906   292     -0.45      0.17  -14.20    0
   5  -2   9    702.19    102.62   870   265      7.62     -0.67   -7.80    0
   6  -2   9    424.80    116.96   829   238      5.50      2.31   -1.80    0
   7  -2   9    726.82    114.12   788   210     -3.03     -0.18    2.10    0
   3  -1   9   4286.98     81.98   987   310      3.92      0.98  -17.20    0
   4  -1   9   6457.33     97.14   955   285     -5.29      3.90   -6.80    0
   5  -1   9   1239.56     97.82   914   259      0.49      1.18   -0.80    0
   6  -1   9    103.37    105.33   869   232      3.49     -0.19    4.00    0
   7  -1   9   1070.86    120.79   826   201      4.10      4.55    7.20    0
   2   0   9   2130.98     48.34  1068   329     -7.12     -0.12  -21.30    0
   3   0   9    349.95     69.16  1037   303     -1.77     -2.09   -7.80    0
   4   0   9    289.64     77.50   993   277      2.85      2.78    1.30    0
   5   0   9   1625.66     92.39   953   247      4.70      2.20    6.00    0
   6   0   9    458.27    103.06   906   217      4.04      0.24   11.40    0
   7   0   9   1459.46    111.25   858   186     -0.04      3.37   14.30    0
   2   1   9   1216.55     59.04  1120   326      2.37      4.16  -12.10    0
   3   1   9   6389.67     69.78  1078   295      4.57      1.01    2.10    0
   4   1   9   2082.46     74.68  1033   266      6.36      0.87   10.20    0
   5   1   9   2274.29     89.06   984   234      5.60      3.12   15.20    0
   6   1   9   1207.96     93.98   935   202      8.51      3.90   18.30    0
   7   1   9    400.24    105.51   888   171     -1.21     -0.02   22.20    0
   1   2   9    672.24     23.45  1202   343     -3.83      4.42  -23.20    0
   2   2   9   4638.28     49.62  1158   313      2.63      3.53   11.40    0
   3   2   9   3374.34     62.83  1112   283      3.22      3.48   19.20    0
   4   2   9   2709.69     73.55  1062   250      2.57      5.39   23.20    0
   5   2   9    766.07     77.44  1011   219      0.85      2.19   26.10    0
   6   2   9    343.69     85.20   960   186      2.66      2.39   28.20    0
   7   2   9    930.67    122.23   910   154      3.65      2.17   28.20    0
  -1   3   9   5540.25     44.13  1333   394     -1.09      5.37   31.20    0
  -6   4   9    976.29    104.92  1606   539     -1.13      5.03   27.40    0
  -5   4   9   3479.76     91.29  1556   506     -6.58      7.07   27.40    0
  -4   4   9   2945.07     90.80  1507   473     -7.38      1.56   23.20    0
  -3   4   9   1676.19     79.08  1459   441      4.04      3.22   19.20    0
  -2   4   9   3893.39     67.32  1409   409      1.20      2.76   14.30    0
  -1   4   9   1816.51     56.24  1368   380     -0.21      5.03    5.10    0
   0   4   9   1320.47     40.57  1338   358     -9.90      5.06  -22.20    0
  -6   5   9    302.60    110.81  1632   522      0.87      5.41   21.40    0
  -5   5   9    810.60     96.46  1585   489     -5.52      8.82   19.20    0
  -4   5   9   1007.80     96.40  1536   458     -5.18      6.09   15.20    0
  -3   5   9   8001.06     85.79  1493   429     -2.79      5.85   10.20    0
  -2   5   9   2374.78     69.81  1451   400     -4.44      2.27    2.10    0
  -1   5   9   1288.75     66.22  1417   376     -1.60      5.59  -10.10    0
  -5   6   9    785.48    110.48  1618   475     -6.53      6.63   11.40    0
  -4   6   9   1427.05    114.00  1576   446     -7.34      2.34    6.00    0
  -3   6   9    613.15     86.97  1533   420     -7.29      5.63    1.30    0
  -2   6   9    197.96     80.53  1500   393     -2.00      3.66   -7.80    0
  -1   6   9   1123.62     71.75  1471   374     -2.66      5.36  -19.10    0
  -3   7   9    150.72    102.99  1583   412      2.86     -1.89   -7.80    0
  -2   7   9    213.06     93.71  1552   391     -8.99     -1.62  -15.10    0
   5  -5  10   1115.48    107.30   725   247      1.62      4.31  -22.20    0
   5  -4  10    720.68    128.59   776   244      5.84      7.31  -18.40    0
   6  -4  10    756.32    145.34   747   221      6.00      2.00  -12.90    0
   4  -3  10    911.94    104.62   858   263      0.48      2.76  -21.30    0
   5  -3  10   6061.13    121.84   828   241      0.97      0.82  -15.10    0
   6  -3  10    154.03    111.23   794   217     -0.24     -0.43   -8.90    0
   4  -2  10    791.75     97.42   911   260      5.56     -8.01  -17.20    0
   5  -2  10    658.73    109.51   877   236      0.38      2.83   -8.90    0
   6  -2  10   3020.66    113.10   835   207     10.00     -1.46   -4.90    0
   7  -2  10    455.46    102.43   795   180     -5.25      7.76    1.30    0
   3  -1  10   9002.51     84.03   995   275     -1.76      5.50  -20.30    0
   4  -1  10   4175.00     86.61   959   254      1.97      3.24  -10.10    0
   5  -1  10   2928.56    108.90   920   229     -0.05      7.59   -3.00    0
   6  -1  10    837.80     96.01   880   199     -2.63     -0.22    2.10    0
   7  -1  10   1728.16    135.95   837   169      3.29      4.65    5.10    0
   3   0  10   1171.24     79.44  1045   273     -0.71      5.87  -12.90    0
   4   0  10   1930.57     83.60  1004   246     -3.22      2.77   -1.80    0
   5   0  10    585.69     84.99   961   220      1.72      0.06    4.00    0
   6   0  10    432.40    119.57   918   190      6.98      6.29    8.10    0
   7   0  10   1189.62    113.83   871   157      5.13      6.10   11.40    0
   2   1  10   2362.17     58.66  1125   292      0.63      0.94  -18.40    0
   3   1  10   6762.08     71.15  1086   267      5.71      3.33   -3.00    0
   4   1  10   1872.89     87.36  1045   236      0.53      1.12    6.00    0
   5   1  10   5422.25     90.20   997   206      5.39      3.70   12.30    0
   6   1  10    419.50     93.74   951   176     -1.68     -1.89   17.30    0
   7   1  10   1517.35    110.11   903   143     -0.01      5.66   19.20    0
   2   2  10   1865.68     52.12  1171   286      3.86      3.37   -0.80    0
   3   2  10   2330.87     63.64  1123   254      4.68      3.00   12.30    0
   4   2  10   4230.12     79.81  1077   222     -0.20     -0.81   20.30    0
   5   2  10    567.88     84.84  1027   190      2.17      0.66   23.20    0
   6   2  10    322.33     88.84   978   159      4.21      1.46   24.30    0
   7   2  10    466.84    101.04   927   127      6.74      6.18   26.10    0
  -6   4  10   1266.11     92.25  1620   510     -3.48     11.36   31.20    0
  -5   4  10   1283.88    109.27  1573   480    -10.31      3.57   30.30    0
  -4   4  10    837.93     94.95  1521   446     -2.04      3.66   27.40    0
  -3   4  10    721.33     79.39  1472   415     -0.80      1.82   24.30    0
  -2   4  10   2696.53     70.85  1424   381     -1.19      3.19   20.30    0
  -1   4  10   4082.78     56.45  1376   351      0.72      5.15   13.30    0
   0   4  10   2983.06     45.01  1343   325     -3.00      5.91   -6.80    0
  -5   5  10   1010.32     95.60  1598   460     -2.13      3.03   20.30    0
  -4   5  10    198.73     94.77  1547   428      1.48      6.47   18.30    0
  -3   5  10   5211.94     88.08  1501   398      0.17      9.63   14.30    0
  -2   5  10   1270.20     80.43  1461   369     -0.76      1.48    6.00    0
  -1   5  10   2700.62     64.84  1426   343     -6.86      4.50   -6.80    0
  -4   6  10   3274.36     94.52  1585   417     -1.15      9.06   10.20    0
  -3   6  10    710.61     84.90  1542   391      0.47      2.64    4.00    0
  -2   6  10   1301.06     80.94  1505   365     -8.39      5.10   -3.70    0
  -1   6  10    446.87     77.32  1476   341     -6.55      3.27  -17.20    0
  -2   7  10    425.71    100.31  1557   359     -4.96     11.46  -10.90    0
  -1   7  10    646.34     54.76  1530   338     -4.56      7.14  -23.20    0
   5  -4  11    545.57    108.13   784   209      1.14      1.20  -20.30    0
   4  -3  11    576.56     88.70   864   229     -1.20      7.57  -22.20    0
   5  -3  11    491.66    122.69   833   209      2.03      1.64  -16.10    0
   6  -3  11    545.91    104.54   800   184     -0.85      0.26  -10.10    0
   4  -2  11   6080.27     99.42   916   227     -0.59      4.94  -19.10    0
   5  -2  11   3484.39    126.22   884   205      4.01      5.77  -12.10    0
   6  -2  11   1034.08    118.15   850   177      4.39      1.18   -6.80    0
   3  -1  11    877.39     76.66   996   244     -3.40      6.15  -23.20    0
   4  -1  11    697.50     89.12   967   224     -5.33     -1.81  -12.10    0
   5  -1  11    771.52     95.88   933   197      0.09     -0.70   -6.80    0
   6  -1  11   1519.11    115.14   889   169      0.47      5.60    0.30    0
   3   0  11    656.27     75.75  1050   242     -0.37      0.45  -15.10    0
   4   0  11   2518.12     86.49  1013   216     -1.06      5.22   -5.70    0
   5   0  11    599.52     80.55   972   188      1.92      4.51    0.30    0
   6   0  11   2226.41    112.88   930   158      3.05      2.28    6.00    0
   7   0  11    380.72    102.56   884   129      4.88      3.38   10.20    0
   2   1  11   1504.94     51.55  1131   261     -0.94      0.09  -21.30    0
   3   1  11   2123.92     73.90  1098   234      5.52      1.38   -7.80    0
   4   1  11    999.16     79.08  1053   209     -4.84      4.81    4.00    0
   5   1  11   1362.78     94.97  1010   177     -4.46     -0.27   10.20    0
   6   1  11    571.57    105.08   962   146      2.81      6.04   13.30    0
   2   2  11   5035.80     53.19  1180   255     -7.66      4.01   -5.70    0
   3   2  11   2930.58     65.40  1137   225      3.38      0.33    6.00    0
   4   2  11   4350.53     74.79  1087   193      3.09      3.06   15.20    0
   5   2  11   1635.16     93.93  1042   161     -3.99      5.53   20.30    0
   6   2  11   1509.80    102.05   991   131      5.00      3.91   21.40    0
   2   3  11   6523.59     47.04  1214   242      6.49      3.31   16.30    0
   3   3  11    843.21     62.18  1163   211     -2.41      1.42   28.20    0
   4   3  11   1970.47     68.97  1116   178     -3.43      3.38   30.30    0
   5   3  11   -145.69     78.43  1062   145     -6.36     -0.72   28.20    0
   6   3  11   1150.76     72.64  1016   112     -0.12      2.97   30.30    0
  -4   4  11    808.76     80.72  1535   418     -5.29      8.78   31.20    0
  -3   4  11   3565.37     79.49  1488   387     -6.95      7.36   30.30    0
  -2   4  11   2573.07     70.07  1436   353     -0.90      2.66   25.50    0
  -1   4  11   2706.18     56.77  1389   322     -3.94      2.69   19.20    0
   0   4  11   2861.05     43.12  1345   292     -5.65      3.93    0.30    0
  -4   5  11    449.92     92.69  1562   400     -4.68      3.08   20.30    0
  -3   5  11    445.13     85.70  1512   369     -2.06      7.44   18.30    0
  -2   5  11   4947.41     76.60  1469   340      0.07      4.71   10.20    0
  -1   5  11    661.76     62.15  1428   312     -2.48      5.47    0.30    0
   0   5  11   1267.30     48.55  1401   290     -4.89     10.17  -22.20    0
  -3   6  11   1071.37    102.85  1553   357     -8.61      1.73    6.00    0
  -2   6  11    839.90     79.97  1513   332     -4.85      8.31   -0.80    0
  -1   6  11    799.76     72.74  1480   308     -5.61      2.37  -10.90    0
   5  -4  12    369.10    131.44   788   178      3.06      1.26  -22.20    0
   5  -3  12    783.54    122.05   840   176     -5.89      3.95  -17.20    0
   4  -2  12   2430.47     98.99   923   192     -3.14      4.99  -20.30    0
   5  -2  12    958.61    115.25   891   171      3.64      6.91  -12.90    0
   6  -2  12    239.28    128.22   855   145      4.69      2.33   -7.80    0
   4  -1  12    282.00    105.81   973   191     -0.01     -1.04  -15.10    0
   5  -1  12    133.03    104.37   938   164     -2.42      0.96   -7.80    0
   6  -1  12     78.20    109.32   898   142     -1.85      3.81   -3.70    0
   3   0  12   1869.16     85.05  1057   207     -1.44      6.51  -20.30    0
   4   0  12    463.44     90.86  1021   185     -3.08      6.31  -10.10    0
   5   0  12    935.18     90.62   980   159     -1.96      0.74   -3.00    0
   6   0  12     79.26    112.84   938   130     -3.12      1.77    3.00    0
   3   1  12   1130.27     78.28  1105   206      1.47      9.55  -12.10    0
   4   1  12   1080.32     77.64  1064   177      0.84      2.16    0.30    0
   5   1  12   1209.36     99.27  1022   147     -0.69     -1.20    6.00    0
   6   1  12    884.19    114.02   974   116      1.54      8.03   11.40    0
   2   2  12    673.02     54.30  1187   223      8.18      0.89  -18.40    0
   3   2  12    632.66     70.61  1146   197     -4.72     -2.12    3.00    0
   4   2  12   1580.46     77.31  1100   166      4.01      6.00    9.10    0
   5   2  12   3203.39     84.98  1052   133      7.70      8.93   14.30    0
   6   2  12    498.14    103.31  1007   102      2.14      1.91   19.20    0
   2   3  12   2301.20     48.09  1229   213      0.67      4.08    6.00    0
   3   3  12   1292.38     61.11  1177   181      3.34      7.84   18.30    0
   4   3  12   1492.44     74.18  1129   149      3.47      6.92   22.20    0
   5   3  12    388.92     96.12  1080   117     -0.93      7.56   27.40    0
  -1   4  12   1847.13     48.88  1400   294      0.09      4.18   28.90    0
  -3   5  12     15.95     84.48  1526   342      4.49      1.92   21.40    0
  -2   5  12   1301.98     71.42  1480   310     -0.77      6.02   16.30    0
  -1   5  12   1355.31     64.41  1437   280     -0.20      2.45    6.00    0
   0   5  12   1102.57     53.56  1403   258      3.60      3.47   -8.90    0
  -2   6  12    526.59     85.10  1518   302     -4.97      2.71    4.00    0
  -1   6  12    192.92     74.20  1484   274      0.48      9.74   -5.70    0
   4  -2  13    295.87     83.09   925   161      0.86      4.11  -23.20    0
   5  -2  13    812.19    114.20   895   140      1.33      1.19  -16.10    0
   4  -1  13  12974.09    109.21   979   159      0.34      5.61  -17.20    0
   5  -1  13   1012.34    119.18   944   134     -6.02      8.43  -10.10    0
   3   0  13   2328.74     70.39  1059   177     -1.03      8.31  -21.30    0
   4   0  13    947.23     91.74  1030   153     -0.91      6.56  -12.90    0
   5   0  13   1303.07    100.12   989   130     -4.72      9.06   -3.70    0
   3   1  13   1087.89     82.73  1111   173      3.03      4.37  -16.10    0
   4   1  13   1520.68     86.47  1073   149      0.82      4.44   -3.70    0
   5   1  13     66.73     87.33  1030   119     -6.09      0.09    3.00    0
   2   2  13    569.78     48.24  1194   192     -7.15     -1.00  -19.10    0
   3   2  13   2490.66     69.85  1155   167      1.10      3.69   -3.00    0
   4   2  13   1084.06     81.84  1114   136     -2.05      7.13    6.00    0
   5   2  13    906.08     97.52  1066   106      3.49      4.49   12.30    0
   2   3  13   3363.12     51.35  1241   184      4.15      5.17   -7.80    0
   3   3  13   1868.98     66.49  1192   154     -0.26      0.88   13.30    0
   4   3  13   1577.81     75.79  1144   123      4.92      5.52   17.30    0
  -2   5  13   1548.26     77.35  1491   281     -2.44      9.01   22.20    0
  -1   5  13   2768.31     62.17  1445   250     -1.67     10.24   16.30    0
   0   5  13    919.93     50.99  1407   224     -6.48      7.37   -0.80    0
   4  -1  14    806.50    104.24   983   126     -0.19      4.43  -21.30    0
   4   0  14    321.79     96.32  1036   122     -2.64      4.88  -14.20    0
   3   1  14    478.20     83.76  1120   138     -0.76      7.96  -20.30    0
   4   1  14   1251.34     92.69  1085   115     -9.83     11.56   -6.80    0
   3   2  14    360.13     73.41  1166   137     -3.17      2.77   -8.90    0
   4   2  14    420.33     82.97  1123   106     -1.22      8.49    2.10    0
   2   3  14    669.82     53.11  1250   155      1.09      8.85  -17.20    0
   3   3  14    962.75     67.54  1206   124      1.27      4.95    6.00    0
   2   4  14   1057.81     45.60  1282   141      3.72     11.23   11.40    0
   3   1  15    750.42     63.09  1122   109     -1.74      5.63  -21.30    0
   3   2  15   1109.27     78.67  1173   105      5.81      4.34  -16.10    0
   2   3  15    516.49     42.36  1256   124     -3.41      9.24  -21.30    0
